# Supplementary material for: Machine learning-based optimization of pre-symptomatic COVID-19 detection through smartwatch
Source: Sci Rep. 2022 May 12;12:7886. doi: 10.1038/s41598-022-11329-y (PMC9097889; doi:10.1038/s41598-022-11329-y)
Supplement: Supplementary file 1 — Supplementary Information. [file 41598_2022_11329_MOESM1_ESM.xlsx]

## Sheet: Table 1. COVID-19
Table 1. Number of outlier detections by window size for participants of COVID-19 positive
Model Moving average	Resting Heart Rate (RHR)												Heart Rate Of Steps(HROS)
K = 400	ParticipantID	outliers per participant(MD)	the time point of the first outlier occurrence(MD)	the difference between Symptom date and First outlier occurrence date	outliers per participant(OC-SVM)	the time point of the first outlier occurrence(OCSVM)	the difference between Symptom date and First outlier occurrence date	outliers per participant(IsolationForest)	the time point of the first outlier occurrence(IsolationForest)	the difference between Symptom date and First outlier occurrence date	Symptom date	Time difference	ParticipantID	outliers per participant(MD)	the time point of the first outlier occurrence(MD)	the difference between Symptom date and First outlier occurrence date	outliers per participant(OCSVM)	the time point of the first outlier occurrence(OCSVM)	the difference between Symptom date and First outlier occurrence date	outliers per participant(IsolationForest)	the time point of the first outlier occurrence(IsolationForest)	the difference between Symptom date and First outlier occurrence date	Symptom date	Time difference
	AJWW3IY	120	2024-08-01 20:00:00	7 days, 4:00:00	70	2024-08-02 14:00:00	6 days, 10:00:00	77	2024-08-01 06:00:00	7 days, 18:00:00	2024-08-09	18	AJWW3IY	129	2024-08-01 17:00:00	7 days, 7:00:00	85	2024-08-01 18:00:00	7 days, 6:00:00	116	2024-08-01 17:00:00	7 days, 7:00:00	2024-08-09	1
	AOYM4KG	43	2023-08-29 17:00:00	17 days, 7:00:00	68	2023-08-26 09:00:00	20 days, 15:00:00	60	2023-08-29 17:00:00	17 days, 7:00:00	2023-09-16	-80	AOYM4KG	5	2023-08-29 20:00:00	17 days, 4:00:00	47	2023-08-26 02:00:00	20 days, 22:00:00	20	2023-08-28 02:00:00	18 days, 22:00:00	2023-09-16	-90
	AKXN5ZZ	77	2028-02-03 15:00:00	16 days, 9:00:00	44	2028-02-16 01:00:00	3 days, 23:00:00	43	2028-02-01 23:00:00	18 days, 1:00:00	2028-02-20	298	AKXN5ZZ	51	2028-01-30 04:00:00	20 days, 20:00:00	62	2028-01-30 04:00:00	20 days, 20:00:00	57	2028-01-30 05:00:00	20 days, 19:00:00	2028-02-20	0
	A0VFT1N	32	2023-11-08 23:00:00	4 days, 1:00:00	8	2023-11-10 16:00:00	2 days, 8:00:00	34	2023-11-07 22:00:00	5 days, 2:00:00	2023-11-13	41	A0VFT1N	10	2023-10-25 23:00:00	18 days, 1:00:00	49	2023-10-24 23:00:00	19 days, 1:00:00	38	2023-10-24 23:00:00	19 days, 1:00:00	2023-11-13	-24
	AS2MVDL	21	2025-03-03 23:00:00	3 days, 1:00:00	18	2025-02-14 06:00:00	20 days, 18:00:00	14	2025-03-03 23:00:00	3 days, 1:00:00	2025-03-07	-425	AS2MVDL				6	2025-02-19 23:00:00	15 days, 1:00:00				2025-03-07
	AHYIJDV	34	2025-01-17 04:00:00	2 days, 20:00:00	36	2025-01-17 02:00:00	2 days, 22:00:00	23	2025-01-17 10:00:00	2 days, 14:00:00	2025-01-20	-2	AHYIJDV				26	2025-01-16 06:00:00	3 days, 18:00:00	31	2025-01-16 06:00:00	3 days, 18:00:00	2025-01-20
	A1K5DRI	44	2028-06-21 18:00:00	3 days, 6:00:00	45	2028-06-21 02:00:00	3 days, 22:00:00	39	2028-06-21 10:00:00	3 days, 14:00:00	2028-06-25	-16	A1K5DRI	65	2028-06-21 10:00:00	3 days, 14:00:00	53	2028-06-21 23:00:00	3 days, 1:00:00	63	2028-06-21 15:00:00	3 days, 9:00:00	2028-06-25	13
	AAXAA7Z	30	2023-04-14	3 days, 0:00:00	11	2023-04-14 05:00:00	2 days, 19:00:00	24	2023-04-12 12:00:00	4 days, 12:00:00	2023-04-17	5	AAXAA7Z	100	2023-04-11 07:00:00	5 days, 17:00:00	37	2023-04-06 16:00:00	10 days, 8:00:00	71	2023-03-31 02:00:00	16 days, 22:00:00	2023-04-17	-111
	AYWIEKR				3	2023-03-17	21 days, 0:00:00	2	2023-03-17 03:00:00	20 days, 21:00:00	2023-04-07		AYWIEKR	13	2023-04-02 20:00:00	4 days, 4:00:00	2	2023-03-31 06:00:00	6 days, 18:00:00				2023-04-07	-62
	AA2KP1S										2025-01-06		AA2KP1S										2025-01-06
	A4E0D03				3	2028-05-10 10:00:00	3 days, 14:00:00				2028-05-14		A4E0D03										2028-05-14
	AZIK4ZA										2024-11-24		AZIK4ZA										2024-11-24
	A0NVTRV										2023-12-06		A0NVTRV				3	2023-11-25 04:00:00	10 days, 20:00:00	4	2023-11-27 04:00:00	8 days, 20:00:00	2023-12-06
	AV2GF3B										2026-02-12		AV2GF3B				3	2026-01-26 05:00:00	16 days, 19:00:00				2026-02-12
	AIFDJZB							2	2023-10-17 01:00:00	20 days, 23:00:00	2023-11-07		AIFDJZB	6	2023-11-02 06:00:00	4 days, 18:00:00	25	2023-11-01 07:00:00	5 days, 17:00:00	4	2023-11-06 15:00:00	9:00:00	2023-11-07	-23
	ASFODQR	106	2024-08-07 02:00:00	13 days, 22:00:00	52	2024-08-11 09:00:00	9 days, 15:00:00	66	2024-08-06	15 days, 0:00:00	2024-08-21	103	ASFODQR	40	2024-08-06 22:00:00	14 days, 2:00:00	48	2024-08-06 21:00:00	14 days, 3:00:00	45	2024-08-06 22:00:00	14 days, 2:00:00	2024-08-21	-1
	A4G0044	8	2027-03-05 16:00:00	1 day, 8:00:00	4	2027-03-05 03:00:00	1 day, 21:00:00	2	2027-03-05 16:00:00	1 day, 8:00:00	2027-03-07	-13	A4G0044	7	2027-03-04 20:00:00	2 days, 4:00:00	3	2027-03-04 18:00:00	2 days, 6:00:00	3	2027-03-05 16:00:00	1 day, 8:00:00	2027-03-07	-2
	A1ZJ41O							2	2027-08-03 07:00:00	2 days, 17:00:00	2027-08-06	0	A1ZJ41O	48	2027-07-31	6 days, 0:00:00	6	2027-07-31 14:00:00	5 days, 10:00:00	16	2027-07-31 14:00:00	5 days, 10:00:00	2027-08-06	14
	APGIB2T	12	2023-05-18 01:00:00	5 days, 23:00:00	8	2023-05-03 06:00:00	20 days, 18:00:00	5	2023-05-18 02:00:00	5 days, 22:00:00	2023-05-24	-355	APGIB2T				3	2023-05-18 02:00:00	5 days, 22:00:00	1	2023-05-20 03:00:00	3 days, 21:00:00	2023-05-24
	A7EM0B6	28	2023-12-22 23:00:00	2 days, 1:00:00	87	2023-12-04	21 days, 0:00:00	51	2023-12-15 21:00:00	9 days, 3:00:00	2023-12-25	-455	A7EM0B6	97	2023-12-13 06:00:00	11 days, 18:00:00	82	2023-12-13 06:00:00	11 days, 18:00:00	88	2023-12-13 06:00:00	11 days, 18:00:00	2023-12-25	0
	ATHKM6V				3	2024-02-23 05:00:00	11 days, 19:00:00	6	2024-02-29	6 days, 0:00:00	2024-03-06		ATHKM6V				2	2024-03-04 14:00:00	1 day, 10:00:00	4	2024-02-29 08:00:00	5 days, 16:00:00	2024-03-06
	A3OU183	22	2024-11-06 11:00:00	18 days, 13:00:00	22	2024-11-06 11:00:00	18 days, 13:00:00	19	2024-11-13 16:00:00	11 days, 8:00:00	2024-11-25	0	A3OU183				19	2024-11-08 14:00:00	16 days, 10:00:00	11	2024-11-08 14:00:00	16 days, 10:00:00	2024-11-25
	AMV7EQF	9	2027-05-14 02:00:00	22:00:00	0						2027-05-15		AMV7EQF	17	2027-05-12 20:00:00	2 days, 4:00:00	28	2027-05-03 08:00:00	11 days, 16:00:00	14	2027-05-12 19:00:00	2 days, 5:00:00	2027-05-15	-228
	AX6281V	42	2024-03-18 22:00:00	7 days, 2:00:00	86	2024-03-18 11:00:00	7 days, 13:00:00	61	2024-03-19 11:00:00	6 days, 13:00:00	2024-03-26	-11	AX6281V	139	2024-03-05 18:00:00	20 days, 6:00:00	130	2024-03-05 18:00:00	20 days, 6:00:00	120	2024-03-05 18:00:00	20 days, 6:00:00	2024-03-26	0
	AUY8KYW	error	error		error	error		error	error		NaT		AUY8KYW	error	error		error	error					NaT
	AQC0L71				1	2028-05-30 02:00:00	17 days, 22:00:00				2028-06-17		AQC0L71										2028-06-17
	AYEFCWQ										2025-07-07		AYEFCWQ	11	2025-06-19 04:00:00	17 days, 20:00:00	12	2025-06-19 03:00:00	17 days, 21:00:00	5	2025-06-19 05:00:00	17 days, 19:00:00	2025-07-07	-1
	A36HR6Y										2023-04-06		A36HR6Y										2023-04-06
	AJMQUVV				29	2024-08-19 07:00:00	16 days, 17:00:00	26	2024-08-19 09:00:00	16 days, 15:00:00	2024-09-05		AJMQUVV	69	2024-08-17 01:00:00	18 days, 23:00:00	53	2024-08-26 16:00:00	9 days, 8:00:00	55	2024-08-26 16:00:00	9 days, 8:00:00	2024-09-05	231
	AURCTAK	error	error		error	error		error	error		NaT		AURCTAK	error	error		error	error		error			NaT
	AJ7TSV9	error	error		error	error		error	error		2025-01-28		AJ7TSV9										2025-01-28
	AFPB8J2				4	2026-07-05 22:00:00	8 days, 2:00:00				2026-07-14		AFPB8J2	16	2026-07-01 15:00:00	12 days, 9:00:00	14	2026-06-24 07:00:00	19 days, 17:00:00	4	2026-06-24 07:00:00	19 days, 17:00:00	2026-07-14	-176
		41.8667		7 days, 2:52:00	28.6667		11 days, 2:33:00	29.2632		9 days, 9:12:37.895000		-892		48.4118		11 days, 0:10:35.294000	33.25		11 days, 12:25:00	36.6667		10 days, 19:34:17.143000		-27
K = 350	ParticipantID	outliers per participant(MD)	the time point of the first outlier occurrence(MD)	the difference between Symptom date and First outlier occurrence date	outliers per participant(OC-SVM)	the time point of the first outlier occurrence(OCSVM)	the difference between Symptom date and First outlier occurrence date	outliers per participant(IsolationForest)	the time point of the first outlier occurrence(IsolationForest)		Symptom date	Time difference	ParticipantID	outliers per participant(MD)	the time point of the first outlier occurrence(MD)	the difference between Symptom date and First outlier occurrence date	outliers per participant(OCSVM)	the time point of the first outlier occurrence(OCSVM)	the difference between Symptom date and First outlier occurrence date	outliers per participant(IsolationForest)	the time point of the first outlier occurrence(IsolationForest)	the difference between Symptom date and First outlier occurrence date	Symptom date	Time difference
	AJWW3IY	121	2024-08-01 18:00:00	7 days, 6:00:00	72	2024-08-02 09:00:00	6 days, 15:00:00	102	2024-08-01 19:00:00	7 days, 5:00:00	2024-08-09	15	AJWW3IY	127	2024-08-01 13:00:00	7 days, 11:00:00	87	2024-08-01 14:00:00	7 days, 10:00:00	126	2024-08-01 13:00:00	7 days, 11:00:00	2024-08-09	1
	AOYM4KG	41	2023-08-29 17:00:00	17 days, 7:00:00	56	2023-08-29 16:00:00	17 days, 8:00:00	52	2023-08-29 16:00:00	17 days, 8:00:00	2023-09-16	-1	AOYM4KG	4	2023-08-29 19:00:00	17 days, 5:00:00	45	2023-08-26 02:00:00	20 days, 22:00:00	18	2023-08-28 02:00:00	18 days, 22:00:00	2023-09-16	-89
	AKXN5ZZ	100	2028-02-02 21:00:00	17 days, 3:00:00	55	2028-02-03 23:00:00	16 days, 1:00:00	55	2028-02-03 22:00:00	16 days, 2:00:00	2028-02-20	26	AKXN5ZZ	58	2028-01-30	21 days, 0:00:00	56	2028-01-30	21 days, 0:00:00	60	2028-01-30 23:00:00	20 days, 1:00:00	2028-02-20	0
	A0VFT1N	29	2023-11-09 23:00:00	3 days, 1:00:00	9	2023-11-10	3 days, 0:00:00	20	2023-11-07 21:00:00	5 days, 3:00:00	2023-11-13	1	A0VFT1N	6	2023-10-26 05:00:00	17 days, 19:00:00	47	2023-10-25 15:00:00	18 days, 9:00:00	44	2023-10-25 06:00:00	18 days, 18:00:00	2023-11-13	-14
	AS2MVDL	21	2025-03-03 22:00:00	3 days, 2:00:00	14	2025-02-27 21:00:00	7 days, 3:00:00	19	2025-03-03 22:00:00	3 days, 2:00:00	2025-03-07	-97	AS2MVDL				6	2025-02-27 08:00:00	7 days, 16:00:00				2025-03-07
	AHYIJDV	32	2025-01-16 06:00:00	3 days, 18:00:00	33	2025-01-16 06:00:00	3 days, 18:00:00	25	2025-01-17 05:00:00	2 days, 19:00:00	2025-01-20	0	AHYIJDV				22	2025-01-17 21:00:00	2 days, 3:00:00	28	2025-01-17 15:00:00	2 days, 9:00:00	2025-01-20
	A1K5DRI	41	2028-06-21 18:00:00	3 days, 6:00:00	49	2028-06-21 03:00:00	3 days, 21:00:00	39	2028-06-21 10:00:00	3 days, 14:00:00	2028-06-25	-15	A1K5DRI	61	2028-06-10 15:00:00	14 days, 9:00:00	57	2028-06-21 15:00:00	3 days, 9:00:00	64	2028-06-10 15:00:00	14 days, 9:00:00	2028-06-25	264
	AAXAA7Z	33	2023-04-13 16:00:00	3 days, 8:00:00	10	2023-04-13 21:00:00	3 days, 3:00:00	31	2023-03-28 22:00:00	19 days, 2:00:00	2023-04-17	5	AAXAA7Z	101	2023-04-11 14:00:00	5 days, 10:00:00	35	2023-04-06 07:00:00	10 days, 17:00:00	65	2023-03-31 16:00:00	16 days, 8:00:00	2023-04-17	-127
	AYWIEKR	6	2023-04-04 22:00:00	2 days, 2:00:00							2023-04-07		AYWIEKR	16	2023-03-24 12:00:00	13 days, 12:00:00	2	2023-03-24 12:00:00	13 days, 12:00:00	6	2023-03-24 11:00:00	13 days, 13:00:00	2023-04-07	0
	AA2KP1S				6	2024-12-17 05:00:00	19 days, 19:00:00				2025-01-06		AA2KP1S										2025-01-06	0
	A4E0D03	11	2028-05-06 19:00:00	7 days, 5:00:00				2	2028-05-07 19:00:00	6 days, 5:00:00	2028-05-14		A4E0D03	5	2028-04-25 07:00:00	18 days, 17:00:00							2028-05-14
	AZIK4ZA										2024-11-24		AZIK4ZA										2024-11-24
	A0NVTRV										2023-12-06		A0NVTRV				4	2023-11-26 01:00:00	9 days, 23:00:00	8	2023-11-26 01:00:00	9 days, 23:00:00	2023-12-06
	AV2GF3B										2026-02-12		AV2GF3B				3	2026-01-26 05:00:00	16 days, 19:00:00				2026-02-12
	AIFDJZB				4	2023-10-17 01:00:00	20 days, 23:00:00	2	2023-10-17 01:00:00	20 days, 23:00:00	2023-11-07		AIFDJZB	8	2023-11-01 06:00:00	5 days, 18:00:00	23	2023-11-01 06:00:00	5 days, 18:00:00	8	2023-11-06 01:00:00	23:00:00	2023-11-07	0
	ASFODQR	107	2024-08-06 08:00:00	14 days, 16:00:00	52	2024-08-10 16:00:00	10 days, 8:00:00	74	2024-08-06	15 days, 0:00:00	2024-08-21	104	ASFODQR	30	2024-08-06 09:00:00	14 days, 15:00:00	46	2024-08-06 09:00:00	14 days, 15:00:00	43	2024-08-06 11:00:00	14 days, 13:00:00	2024-08-21	0
	A4G0044	11	2027-03-04 21:00:00	2 days, 3:00:00	11	2027-02-23 01:00:00	11 days, 23:00:00	7	2027-03-05 16:00:00	1 day, 8:00:00	2027-03-07	-236	A4G0044	5	2027-03-05 15:00:00	1 day, 9:00:00	5	2027-03-05 15:00:00	1 day, 9:00:00	5	2027-03-05 15:00:00	1 day, 9:00:00	2027-03-07	0
	A1ZJ41O							7	2027-08-03 04:00:00	2 days, 20:00:00	2027-08-06		A1ZJ41O	44	2027-07-31	6 days, 0:00:00	12	2027-07-31 14:00:00	5 days, 10:00:00	9	2027-07-31 15:00:00	5 days, 9:00:00	2027-08-06	14
	APGIB2T	12	2023-05-18	6 days, 0:00:00	10	2023-05-09 02:00:00	14 days, 22:00:00	10	2023-05-18	6 days, 0:00:00	2023-05-24	-214	APGIB2T				2	2023-05-20 03:00:00	3 days, 21:00:00				2023-05-24
	A7EM0B6	37	2023-12-15 05:00:00	9 days, 19:00:00	83	2023-12-04	21 days, 0:00:00	51	2023-12-15 02:00:00	9 days, 22:00:00	2023-12-25	-269	A7EM0B6	78	2023-12-13 10:00:00	11 days, 14:00:00	94	2023-12-13 03:00:00	11 days, 21:00:00	87	2023-12-13 08:00:00	11 days, 16:00:00	2023-12-25	-7
	ATHKM6V				5	2024-02-19 14:00:00	15 days, 10:00:00	7	2024-02-29 03:00:00	5 days, 21:00:00	2024-03-06		ATHKM6V				3	2024-02-29 09:00:00	5 days, 15:00:00	3	2024-02-29 03:00:00	5 days, 21:00:00	2024-03-06
	A3OU183	23	2024-11-06 11:00:00	18 days, 13:00:00	22	2024-11-06 11:00:00	18 days, 13:00:00	22	2024-11-06 11:00:00	18 days, 13:00:00	2024-11-25	0	A3OU183				16	2024-11-08 14:00:00	16 days, 10:00:00	11	2024-11-08 13:00:00	16 days, 11:00:00	2024-11-25
	AMV7EQF	14	2027-05-13 04:00:00	1 day, 20:00:00	5	2027-05-14 06:00:00	18:00:00	10	2027-05-13 06:00:00	1 day, 18:00:00	2027-05-15	26	AMV7EQF	13	2027-05-12 19:00:00	2 days, 5:00:00	22	2027-05-03 08:00:00	11 days, 16:00:00	16	2027-05-03 08:00:00	11 days, 16:00:00	2027-05-15	-227
	AX6281V	50	2024-03-19	7 days, 0:00:00	81	2024-03-18	8 days, 0:00:00	62	2024-03-18 22:00:00	7 days, 2:00:00	2024-03-26	-24	AX6281V	123	2024-03-05 17:00:00	20 days, 7:00:00	121	2024-03-05 17:00:00	20 days, 7:00:00	120	2024-03-05 17:00:00	20 days, 7:00:00	2024-03-26	0
	AUY8KYW	error	error		error	error		error	error		NaT		AUY8KYW	error	error		error	error		error			NaT
	AQC0L71				7	2028-05-29 02:00:00	18 days, 22:00:00				2028-06-17		AQC0L71							7	2028-06-01 17:00:00	15 days, 7:00:00	2028-06-17	0
	AYEFCWQ										2025-07-07		AYEFCWQ	17	2025-06-18 20:00:00	18 days, 4:00:00	17	2025-06-18 20:00:00	18 days, 4:00:00	14	2025-06-18 22:00:00	18 days, 2:00:00	2025-07-07	0
	A36HR6Y										2023-04-06		A36HR6Y										2023-04-06	0
	AJMQUVV	23	2024-08-21 04:00:00	14 days, 20:00:00	25	2024-08-21 04:00:00	14 days, 20:00:00	16	2024-08-27 14:00:00	8 days, 10:00:00	2024-09-05	0	AJMQUVV	53	2024-08-26 03:00:00	9 days, 21:00:00	43	2024-08-26 06:00:00	9 days, 18:00:00	58	2024-08-26 05:00:00	9 days, 19:00:00	2024-09-05	3
	AURCTAK	error	error		error	error		error	error		NaT		AURCTAK	error	error		error	error		error			NaT
	AJ7TSV9	error	error		error	error		error	error		2025-01-28		AJ7TSV9										2025-01-28	0
	AFPB8J2	22	2026-07-02	12 days, 0:00:00	12	2026-07-02 05:00:00	11 days, 19:00:00	6	2026-07-04 02:00:00	9 days, 22:00:00	2026-07-14	5	AFPB8J2	17	2026-07-01 13:00:00	12 days, 11:00:00	7	2026-06-24 02:00:00	19 days, 22:00:00	4	2026-06-24 02:00:00	19 days, 22:00:00	2026-07-14	-179
		38.6316		8 days, 2:47:22.105000	29.5714		11 days, 19:31:25.714000	29.4762		8 days, 23:00:00		-39.6471		42.5556		12 days, 2:23:20	32.2917		11 days, 12:35:00	36.5455		12 days, 9:51:49.091000		-17.1905
K = 300	ParticipantID	outliers per participant(MD)	the time point of the first outlier occurrence(MD)	the difference between Symptom date and First outlier occurrence date	outliers per participant(OC-SVM)	the time point of the first outlier occurrence(OCSVM)	the difference between Symptom date and First outlier occurrence date	outliers per participant(IsolationForest)	the time point of the first outlier occurrence(IsolationForest)		Symptom date	Time difference	ParticipantID	outliers per participant(MD)	the time point of the first outlier occurrence(MD)	the difference between Symptom date and First outlier occurrence date	outliers per participant(OCSVM)	the time point of the first outlier occurrence(OCSVM)	the difference between Symptom date and First outlier occurrence date	outliers per participant(IsolationForest)	the time point of the first outlier occurrence(IsolationForest)	the difference between Symptom date and First outlier occurrence date	Symptom date	Time difference
	AJWW3IY	121	2024-08-01 18:00:00	7 days, 6:00:00	72	2024-08-02 09:00:00	6 days, 15:00:00	94	2024-08-01 17:00:00	7 days, 7:00:00	2024-08-09	15	AJWW3IY	129	2024-08-01 08:00:00	7 days, 16:00:00	88	2024-08-01 10:00:00	7 days, 14:00:00	123	2024-08-01 21:00:00	7 days, 3:00:00	2024-08-09	2
	AOYM4KG	41	2023-08-29 17:00:00	17 days, 7:00:00	56	2023-08-29 16:00:00	17 days, 8:00:00	43	2023-08-29 16:00:00	17 days, 8:00:00	2023-09-16	-1	AOYM4KG	4	2023-08-29 18:00:00	17 days, 6:00:00	40	2023-08-26 02:00:00	20 days, 22:00:00	14	2023-08-29 18:00:00	17 days, 6:00:00	2023-09-16	-88
	AKXN5ZZ	100	2028-02-02 21:00:00	17 days, 3:00:00	55	2028-02-03 23:00:00	16 days, 1:00:00	53	2028-02-01 20:00:00	18 days, 4:00:00	2028-02-20	26	AKXN5ZZ	76	2028-01-30 13:00:00	20 days, 11:00:00	81	2028-01-30 13:00:00	20 days, 11:00:00	71	2028-01-30 13:00:00	20 days, 11:00:00	2028-02-20	0
	A0VFT1N	29	2023-11-09 23:00:00	3 days, 1:00:00	9	2023-11-10	3 days, 0:00:00	25	2023-11-08 01:00:00	4 days, 23:00:00	2023-11-13	1	A0VFT1N	8	2023-10-30 02:00:00	13 days, 22:00:00	47	2023-10-25 10:00:00	18 days, 14:00:00	50	2023-10-25 08:00:00	18 days, 16:00:00	2023-11-13	-112
	AS2MVDL	21	2025-03-03 22:00:00	3 days, 2:00:00	14	2025-02-27 21:00:00	7 days, 3:00:00	20	2025-03-03 21:00:00	3 days, 3:00:00	2025-03-07	-97	AS2MVDL				6	2025-02-17 04:00:00	17 days, 20:00:00				2025-03-07
	AHYIJDV	32	2025-01-16 06:00:00	3 days, 18:00:00	33	2025-01-16 06:00:00	3 days, 18:00:00	22	2025-01-16 11:00:00	3 days, 13:00:00	2025-01-20	0	AHYIJDV	1	2025-01-06 22:00:00	13 days, 2:00:00	23	2025-01-14 01:00:00	5 days, 23:00:00	22	2025-01-17 15:00:00	2 days, 9:00:00	2025-01-20	171
	A1K5DRI	41	2028-06-21 18:00:00	3 days, 6:00:00	49	2028-06-21 03:00:00	3 days, 21:00:00	41	2028-06-21 08:00:00	3 days, 16:00:00	2028-06-25	-15	A1K5DRI	55	2028-06-10 07:00:00	14 days, 17:00:00	51	2028-06-21 15:00:00	3 days, 9:00:00	56	2028-06-21 10:00:00	3 days, 14:00:00	2028-06-25	272
	AAXAA7Z	33	2023-04-13 16:00:00	3 days, 8:00:00	10	2023-04-13 21:00:00	3 days, 3:00:00	40	2023-04-11 05:00:00	5 days, 19:00:00	2023-04-17	5	AAXAA7Z	99	2023-04-11 06:00:00	5 days, 18:00:00	35	2023-04-06 03:00:00	10 days, 21:00:00	38	2023-03-30 12:00:00	17 days, 12:00:00	2023-04-17	-123
	AYWIEKR	6	2023-04-04 22:00:00	2 days, 2:00:00				4	2023-04-03	4 days, 0:00:00	2023-04-07		AYWIEKR	22	2023-04-02	5 days, 0:00:00	6	2023-03-24 06:00:00	13 days, 18:00:00	11	2023-03-17 07:00:00	20 days, 17:00:00	2023-04-07	-210
	AA2KP1S				6	2024-12-17 05:00:00	19 days, 19:00:00				2025-01-06		AA2KP1S	1	2025-01-01 05:00:00	4 days, 19:00:00	1	2025-01-01 05:00:00	4 days, 19:00:00				2025-01-06	0
	A4E0D03	11	2028-05-06 19:00:00	7 days, 5:00:00				5	2028-05-06 19:00:00	7 days, 5:00:00	2028-05-14		A4E0D03	9	2028-04-24 21:00:00	19 days, 3:00:00	6	2028-04-24 21:00:00	19 days, 3:00:00	6	2028-04-24 21:00:00	19 days, 3:00:00	2028-05-14	0
	AZIK4ZA										2024-11-24		AZIK4ZA										2024-11-24
	A0NVTRV										2023-12-06		A0NVTRV				4	2023-11-25 09:00:00	10 days, 15:00:00	7	2023-11-24 01:00:00	11 days, 23:00:00	2023-12-06
	AV2GF3B										2026-02-12		AV2GF3B				2	2026-01-26 06:00:00	16 days, 18:00:00				2026-02-12
	AIFDJZB				4	2023-10-17 01:00:00	20 days, 23:00:00	7	2023-10-17	21 days, 0:00:00	2023-11-07		AIFDJZB	11	2023-11-01 04:00:00	5 days, 20:00:00	23	2023-11-01 02:00:00	5 days, 22:00:00	11	2023-11-05 21:00:00	1 day, 3:00:00	2023-11-07	-2
	ASFODQR	107	2024-08-06 08:00:00	14 days, 16:00:00	52	2024-08-10 16:00:00	10 days, 8:00:00	71	2024-08-05 18:00:00	15 days, 6:00:00	2024-08-21	104	ASFODQR	27	2024-08-06 07:00:00	14 days, 17:00:00	41	2024-08-06 05:00:00	14 days, 19:00:00	33	2024-08-06 07:00:00	14 days, 17:00:00	2024-08-21	-2
	A4G0044	11	2027-03-04 21:00:00	2 days, 3:00:00	11	2027-02-23 01:00:00	11 days, 23:00:00	7	2027-03-04 20:00:00	2 days, 4:00:00	2027-03-07	-236	A4G0044	4	2027-03-05 15:00:00	1 day, 9:00:00	5	2027-03-04 18:00:00	2 days, 6:00:00	4	2027-03-05 15:00:00	1 day, 9:00:00	2027-03-07	-21
	A1ZJ41O							7	2027-08-02 02:00:00	3 days, 22:00:00	2027-08-06		A1ZJ41O	38	2027-07-30 20:00:00	6 days, 4:00:00	7	2027-07-31 15:00:00	5 days, 9:00:00	5	2027-07-31 15:00:00	5 days, 9:00:00	2027-08-06	19
	APGIB2T	12	2023-05-18	6 days, 0:00:00	10	2023-05-09 02:00:00	14 days, 22:00:00	8	2023-05-18	6 days, 0:00:00	2023-05-24	-214	APGIB2T				2	2023-05-20 02:00:00	3 days, 22:00:00				2023-05-24
	A7EM0B6	37	2023-12-15 05:00:00	9 days, 19:00:00	83	2023-12-04	21 days, 0:00:00	54	2023-12-15 02:00:00	9 days, 22:00:00	2023-12-25	-269	A7EM0B6	97	2023-12-12 09:00:00	12 days, 15:00:00	85	2023-12-12 10:00:00	12 days, 14:00:00	91	2023-12-12 10:00:00	12 days, 14:00:00	2023-12-25	1
	ATHKM6V				5	2024-02-19 14:00:00	15 days, 10:00:00	4	2024-02-29 07:00:00	5 days, 17:00:00	2024-03-06		ATHKM6V	3	2024-02-29 09:00:00	5 days, 15:00:00	5	2024-02-29 07:00:00	5 days, 17:00:00	7	2024-02-29 03:00:00	5 days, 21:00:00	2024-03-06	-2
	A3OU183	23	2024-11-06 11:00:00	18 days, 13:00:00	22	2024-11-06 11:00:00	18 days, 13:00:00	21	2024-11-06 11:00:00	18 days, 13:00:00	2024-11-25	0	A3OU183				14	2024-11-06 12:00:00	18 days, 12:00:00	11	2024-11-06 12:00:00	18 days, 12:00:00	2024-11-25
	AMV7EQF	14	2027-05-13 04:00:00	1 day, 20:00:00	5	2027-05-14 06:00:00	18:00:00	8	2027-05-13 04:00:00	1 day, 20:00:00	2027-05-15	26	AMV7EQF	12	2027-05-12 19:00:00	2 days, 5:00:00	32	2027-04-25 06:00:00	19 days, 18:00:00	23	2027-05-03 04:00:00	11 days, 20:00:00	2027-05-15	-421
	AX6281V	50	2024-03-19	7 days, 0:00:00	81	2024-03-18	8 days, 0:00:00	59	2024-03-17 21:00:00	8 days, 3:00:00	2024-03-26	-24	AX6281V	102	2024-03-05 17:00:00	20 days, 7:00:00	111	2024-03-05 14:00:00	20 days, 10:00:00	68	2024-03-05 17:00:00	20 days, 7:00:00	2024-03-26	-3
	AUY8KYW	error	error		error	error		error	error		NaT		AUY8KYW	error	error		error	error					NaT
	AQC0L71				7	2028-05-29 02:00:00	18 days, 22:00:00				2028-06-17		AQC0L71										2028-06-17
	AYEFCWQ										2025-07-07		AYEFCWQ	19	2025-06-18 18:00:00	18 days, 6:00:00	19	2025-06-18 18:00:00	18 days, 6:00:00	10	2025-06-18 19:00:00	18 days, 5:00:00	2025-07-07	0
	A36HR6Y										2023-04-06		A36HR6Y										2023-04-06
	AJMQUVV	23	2024-08-21 04:00:00	14 days, 20:00:00	25	2024-08-21 04:00:00	14 days, 20:00:00	11	2024-08-27 15:00:00	8 days, 9:00:00	2024-09-05	0	AJMQUVV	32	2024-08-17 03:00:00	18 days, 21:00:00	29	2024-08-26	10 days, 0:00:00	42	2024-08-17 07:00:00	18 days, 17:00:00	2024-09-05	213
	AURCTAK	error	error		error	error		error	error		NaT		AURCTAK	error	error		error	error					NaT
	AJ7TSV9	error	error		error	error		error	error		2025-01-28		AJ7TSV9	1	2025-01-10 10:00:00	-45668 days, 14:00:00
	AFPB8J2	22	2026-07-02	12 days, 0:00:00	12	2026-07-02 05:00:00	11 days, 19:00:00	11	2026-07-02 17:00:00	11 days, 7:00:00	2026-07-14	5	AFPB8J2	15	2026-06-23 17:00:00	20 days, 7:00:00	13	2026-06-24 08:00:00	19 days, 16:00:00	2	2026-06-24 08:00:00	19 days, 16:00:00	2026-07-14	15
		38.6316		8 days, 2:47:22.105000	29.5714		11 days, 19:31:25.714000	27.9545		8 days, 12:13:38.182000		-39.6471		34.7727		-2065 days, 11:32:43.636000	29.8462		12 days, 14:32:18.462000	32.0455		13 days, 1:05:27.273000		-13.8571

## Sheet: Table 2. Non-COVID-19
	Table 2. Number of outlier detections by window size for participants of non-COVID-19
	Moving average		K = 400								K = 350								K = 300
	Model		RHR				HROS				RHR				HROS				RHR				HROS
	index	ID	MD	OCSVM	IsoForest	number of samples	MD	OCSVM	IsoForest	number of samples	MD	OCSVM	IsoForest	number of samples	MD	OCSVM	IsoForest	number of samples	MD	OCSVM	IsoForest	number of samples	MD	OCSVM	IsoForest	number of samples
	1	AGKI03N	50	24	36	494	69	54	42	1070	51	24	37	502	64	55	45	1078	56	26	32	512	71	52	54	1082
	2	AAF9ACE	55	28	40	549	28	45	29	1013	56	27	46	561	23	37	38	1022	58	28	37	573	40	33	39	1030
	3	AEOHH30	16	39	32	791	40	70	56	1791	6	40	25	799	46	74	56	1797	9	41	35	805	38	73	67	1803
	4	AFYLHG4	87	58	75	1075	33	43	54	1309	85	69	65	1081	40	48	49	1313	77	63	75	1084	47	37	49	1318
	5	AAGTWZK	71	36	52	708	45	42	49	1196	72	36	57	715	50	42	58	1201	73	35	49	724	56	48	54	1205
	6	AUCGUF3	54	26	40	532	104	57	88	1092	54	27	44	539	98	55	72	1097	46	29	34	547	94	54	69	1103
	7	A11SQQN	55	26	41	546	39	42	49	740	56	28	46	552	48	41	51	742	56	27	47	558	53	42	47	774
	8	A99ZKKW	0	19	15	379	66	32	36	653	3	19	14	388	60	34	37	662	3	20	13	394	48	34	33	668
	9	AJ0DKQ3	109	54	69	1085	57	99	126	2510	110	55	64	1093	66	102	98	2518	111	55	57	1104	66	94	90	2525
	10	A0N9NV4	8	3	7	77	39	22	29	382	9	5	7	84	36	22	27	391	8	5	6	89	31	22	26	399
	11	AL3KT5B	39	34	34	785	39	61	68	1436	39	35	49	794	43	64	49	1442	40	33	45	800	35	67	58	1445
	12	AXDWDEA	90	62	60	1105	94	61	63	1360	86	74	44	1107	81	59	70	1361	82	65	59	1108	69	58	62	1362
	13	AR4FPCC	57	43	24	708	55	84	86	1875	53	39	27	715	62	90	85	1880	52	48	44	725	89	62	83	1888
	14	AXCO7I9	86	42	63	86	34	43	52	1246	87	44	57	863	49	43	55	1248	87	44	52	870	55	43	53	1250
	15	ARR2IKE	0	48	28	944	39	53	51	1256	0	47	28	950	56	42	52	1262	4	47	25	956	57	44	55	1264
	16	A91HEZV	2	16	12	308	59	38	39	622	16	9	11	312	52	31	33	629	15	12	22	320	53	44	39	1264
	17	AWA2KJK	32	22	13	648	50	43	47	1159	33	26	25	656	50	40	59	1162	36	33	28	663	52	39	47	1167
	18	AQR8ZSS	155	90	104	1639	113	104	81	2301	157	87	100	1640	107	102	76	2302	159	92	98	1641	62	106	92	2302
	19	AF8R0I6	79	40	46	786	163	83	100	1626	79	40	35	791	162	75	108	1632	80	41	47	800	164	76	109	1641
	20	A2XFW2N	47	28	44	503	35	23	28	599	48	27	45	504	35	21	19	600	48	28	44	505	35	20	19	601
	21	AZ2RYW7	84	41	54	834	127	61	83	1407	85	41	66	842	133	65	88	1413	85	43	60	850	130	61	67	1417
	22	AGA8XUN	121	97	91	1999	38	78	61	2134	126	97	99	2000	42	82	64	2135	137	99	91	2001	45	80	65	2136
	23	A17YCA2	76	39	53	806	110	79	61	1444	78	49	56	810	92	75	78	1446	77	41	47	816	88	78	81	1450
	24	A06L7KF	45	28	23	474	27	25	21	647	45	24	31	474	25	24	27	648	47	35	25	475	30	28	20	649
	25	AL48GP3	67	37	50	715	125	91	99	1513	73	40	44	729	103	94	79	1520	74	37	57	737	97	88	79	1523
	26	A65HVGP	53	36	31	718	47	38	45	1122	53	37	29	724	44	42	41	1130	50	38	37	734	29	46	47	1135
	27	ATT9RR1	7	47	28	918	64	47	66	1317	1	46	32	921	70	57	49	1320	13	47	38	927	57	47	42	1323
	28	A11V1FH	29	40	44	816	26	41	46	1167	25	42	36	828	29	39	51	1175	37	43	42	833	43	32	62	1178
	29	AFVAEC7	131	81	79	1528	83	72	73	1887	122	84	85	1533	81	72	80	1924	115	94	83	1535	77	70	86	1889
	30	AOQA85X	21	41	45	809	65	63	76	1386	41	31	44	814	67	52	74	1411	40	33	40	819	64	54	87	1394
	31	ATHBFWX	0	52	39	1048	102	81	85	1904	0	49	54	1092	98	84	85	1910	2	34	50	1121	77	74	71	1919
	32	A0822M0	57	30	45	569	83	74	81	1575	58	28	53	575	83	74	72	1581	59	29	52	584	75	75	67	1585
	33	AE2B3RH	0	4	1	64	44	25	20	541	4	0	0	70	45	25	25	543	4	0	4	77	39	25	29	546
	34	A2D7K4A	54	42	33	839	56	63	67	1389	55	43	32	844	23	61	71	1394	69	42	26	853	24	63	49	1400
	35	A3ADWUT : error	error	error	error	error	error	error	error	error	error	error	error	error	error	error	error	error	error	error	error	error	error	error		error
	36	A6BUI4N	52	25	35	519	141	86	98	1517	53	27	39	527	125	93	103	1524	54	28	31	537	133	87	99	1530
	37	AY8TPMP	142	78	105	1412	57	86	65	2138	140	77	111	1414	37	84	51	2139	142	72	88	1418	18	83	69	2139
	38	A4H7SNF	7	23	24	469	56	43	35	987	5	24	12	476	46	45	42	992	6	25	21	485	49	44	35	994
	39	AHYR55C	4	4	4	74	19	8	15	212	5	3	5	75	18	8	12	213	6	4	4	76	18	8	13	214
	40	AZ35PI5	49	24	23	484	82	40	53	844	50	24	34	491	85	42	49	850	50	25	32	498	77	35	48	858
	41	ALZDAVZ	55	41	35	827	23	55	55	1367	48	42	43	835	27	58	48	1369	47	45	51	843	32	58	33	1375
	42	AKV66US	74	36	48	732	2	30	27	872	74	37	49	740	2	31	32	874	75	37	55	746	3	30	21	878
	43	A5XL2IC	71	35	59	732	54	93	87	2195	71	35	56	710	58	103	84	2203	72	35	54	719	60	93	85	2210
	44	A45F9E6	20	11	18	201	12	46	52	1122	22	11	18	213	16	54	38	1126	23	12	19	223	20	51	37	1132
	45	AXD3W8O	80	79	90	1336	13	61	43	1714	91	75	87	1367	10	62	34	1715	98	77	96	1368	8	64	36	1715
	46	AYVQUF1	18	32	28	618	0	42	24	1158	23	30	32	629	0	41	27	1166	28	30	23	642	0	40	8	1171
	47	APHNRSV	57	55	50	912	58	50	41	1154	59	54	50	916	49	55	46	1158	64	53	45	922	59	46	61	1163
	48	ARYB2QO	47	24	27	461	37	31	42	918	47	24	33	470	33	26	34	924	48	23	26	475	38	26	31	930
	49	AE0MQ94	92	59	50	1121	47	82	63	1762	95	59	73	1127	40	83	58	1763	97	60	72	1130	35	80	59	1764
	50	AEZDKVO	60	56	64	1239	41	87	87	2066	56	55	52	1248	50	89	72	2073	57	54	58	1256	35	86	75	2079
	51	A0L9BM2	0	25	17	509	1	35	33	824	0	25	16	516	6	34	23	831	0	26	10	523	13	38	33	837
	52	A7EAWA7	21	32	23	674	0	45	21	1121	9	33	16	679	0	46	34	1124	9	34	18	686	5	49	32	1127
	53	AKTGD8X	93	57	71	1068	11	53	20	1283	93	58	74	1069	10	51	27	1284	95	58	67	1070	9	49	18	1284
	54	ARFYLMK	0	33	31	657	15	45	40	1105	2	32	39	663	29	48	52	1110	16	32	41	667	50	29	59	1114
	55	AFEFA29	95	48	73	947	14	48	55	1141	96	47	62	956	16	47	47	1346	97	49	64	968	50	19	47	1352
	56	AGYQJEL	0	13	4	267	3	25	23	475	0	14	6	273	5	24	29	479	0	14	5	279	24	11	18	483
	57	A9ZG5GR	50	41	37	706	0	46	21	1012	52	39	39	710	0	44	23	1017	46	43	33	713	0	43	23	1022
	58	AZKZ0AI	13	46	21	907	68	60	74	1684	15	46	35	916	73	68	94	1693	32	47	28	929	86	79	98	1702
	59	AWRBUQZ	error	error	error	error	0	27	40	628	error	error	15	error	0	29	36	639	error	error	error	error	0	21	38	678
	60	A8QLAB0	146	108	101	1967	15	66	47	2202	140	108	133	1968	13	61	48	637	133	106	109	1969	12	59	60	2204
	61	AHP25OJ	41	27	38	440	11	34	34	853	45	23	38	444	6	31	36	859	45	23	31	451	2	29	30	863
	62	A8CBEJZ	7	13	9	263	9	26	25	672	5	14	9	277	9	24	28	676	7	15	11	283	18	28	25	681
	63	APDJ1QP	18	13	16	245	2	26	24	541	22	12	15	251	9	27	16	547	15	12	7	256	10	29	16	551
	64	A2P3LTM	8	43	41	874	18	49	30	1175	17	45	45	878	3	50	50	1179	16	44	44	885	9	51	34	1185
	65	AX3KEW9	104	51	66	1036	31	77	66	1835	92	48	67	1078	31	81	52	1838	100	56	90	1052	43	81	65	1846
	66	AOS4BSJ	88	70	63	1258	12	66	44	1599	88	75	57	1260	9	63	39	1600	77	65	58	1262	4	60	43	1600
	67	AO20DS4	4	37	29	729	12	43	30	1022	9	36	46	734	11	43	25	1024	4	37	19	743	13	44	24	1026
	68	AMQUHOQ	97	104	75	1551	11	66	41	1907	103	89	89	1554	9	65	53	1908	109	85	94	1557	7	63	45	1910
	69	AW4EXXK	0	10	6	180	4	32	24	743	0	10	3	191	34	20	32	751	0	11	5	202	33	12	28	759
	70	AF3MXM1	27	31	28	636	8	42	23	1038	35	32	45	644	14	45	23	1044	34	32	42	653	22	49	28	1051
	71	AQ25Y0L	46	22	36	456	6	29	30	764	46	26	31	460	8	30	31	768	39	32	29	468	9	27	26	774
	72	AOB9SON	24	22	29	439	34	30	30	709	27	23	21	444	37	33	38	714	23	22	24	451	43	41	30	718
	73	AQ4TMLV	0	34	53	687	44	62	70	1356	3	35	31	695	61	56	52	1362	9	35	28	705	55	48	59	1368
	74	A6GEBIK	40	64	36	1311	0	68	70	2037	63	61	57	1320	0	71	73	2044	63	61	54	1330	0	71	78	2050
			49.8194	39.9861	41.8611	761.514	43.411	53.1096	51.4932	1266.04	50.9306	39.9583	43.4247	779.444	43.1781	53.2603	50.8493	1252.77	52.0139	40.3611	42.875	785.833	43.726	51.0959	50.1918	1287.29

## Sheet: Table 3. ComparisonofRHRMD400 
	Table 3. Comparison of RHR-MD-400 with other model-method-k
	ID	RHR-MD-400	RHR-OCSVM-400	Time difference	HROS-MD-400	Time difference	HROS-OCSVM-400	Time difference	RHR-MD-350	Time difference	RHR-OCSVM-350	Time difference	HROS-MD-350	Time difference	HROS-OCSVM-350	Time difference	RHR-MD-300	Time difference	RHR-OCSVM-300	Time difference	HROS-MD-300	Time difference	HROS-OCSVM-300	Time difference	RHR-IsolationF-400	Time difference	RHR-IsolationF-350	Time difference	RHR-IsolationF-300	Time difference	HROS-IsolationF-400	Time difference	HROS-IsolationF-350	Time difference	HROS-IsolationF-300	Time difference
	AJWW3IY	2024-08-01 20:00:00	2024-08-02 14:00:00	18	2024-08-01 17:00:00	-3	2024-08-01 18:00:00	-2	2024-08-01 18:00:00	-2	2024-08-02 09:00:00	13	2024-08-01 13:00:00	-7	2024-08-01 14:00:00	-6	2024-08-01 18:00:00	-2	2024-08-02 09:00:00	13	2024-08-01 08:00:00	-12	2024-08-01 10:00:00	-10	2024-08-01 06:00:00	-14	2024-08-01 19:00:00	-1	2024-08-01 17:00:00	-3	2024-08-01 17:00:00	-3	2024-08-01 13:00:00	-7	2024-08-01 21:00:00	1
	AOYM4KG	2023-08-29 17:00:00	2023-08-26 09:00:00	-80	2023-08-29 20:00:00	3	2023-08-26 02:00:00	-87	2023-08-29 17:00:00	0	2023-08-29 16:00:00	-1	2023-08-29 19:00:00	2	2023-08-26 02:00:00	-87	2023-08-29 17:00:00	0	2023-08-29 16:00:00	-1	2023-08-29 18:00:00	1	2023-08-26 02:00:00	-87	2023-08-29 17:00:00	0	2023-08-29 16:00:00	-1	2023-08-29 16:00:00	-1	2023-08-28 02:00:00	-39	2023-08-28 02:00:00	-39	2023-08-29 18:00:00	1
	AKXN5ZZ	2028-02-03 15:00:00	2028-02-16 01:00:00	298	2028-01-30 04:00:00	-107	2028-01-30 04:00:00	-107	2028-02-02 21:00:00	-18	2028-02-03 23:00:00	8	2028-01-30	-111	2028-01-30	-111	2028-02-02 21:00:00	-18	2028-02-03 23:00:00	8	2028-01-30 13:00:00	-98	2028-01-30 13:00:00	-98	2028-02-01 23:00:00	-40	2028-02-03 22:00:00	7	2028-02-01 20:00:00	-43	2028-01-30 05:00:00	-106	2028-01-30 23:00:00	-88	2028-01-30 13:00:00	-98
	A0VFT1N	2023-11-08 23:00:00	2023-11-10 16:00:00	41	2023-10-25 23:00:00	-336	2023-10-24 23:00:00	-360	2023-11-09 23:00:00	24	2023-11-10	25	2023-10-26 05:00:00	-330	2023-10-25 15:00:00	-344	2023-11-09 23:00:00	24	2023-11-10	25	2023-10-30 02:00:00	-237	2023-10-25 10:00:00	-349	2023-11-07 22:00:00	-25	2023-11-07 21:00:00	-26	2023-11-08 01:00:00	-22	2023-10-24 23:00:00	-360	2023-10-25 06:00:00	-353	2023-10-25 08:00:00	-351
	AS2MVDL	2025-03-03 23:00:00	2025-02-14 06:00:00	-425			2025-02-19 23:00:00	-288	2025-03-03 22:00:00	-1	2025-02-27 21:00:00	-98			2025-02-27 08:00:00	-111	2025-03-03 22:00:00	-1	2025-02-27 21:00:00	-98			2025-02-17 04:00:00	-355	2025-03-03 23:00:00	0	2025-03-03 22:00:00	-1	2025-03-03 21:00:00	-2
	AHYIJDV	2025-01-17 04:00:00	2025-01-17 02:00:00	-2			2025-01-16 06:00:00	-22	2025-01-16 06:00:00	-22	2025-01-16 06:00:00	-22			2025-01-17 21:00:00	17	2025-01-16 06:00:00	-22	2025-01-16 06:00:00	-22	2025-01-06 22:00:00	-246	2025-01-14 01:00:00	-75	2025-01-17 10:00:00	6	2025-01-17 05:00:00	1	2025-01-16 11:00:00	-17	2025-01-16 06:00:00	-22	2025-01-17 15:00:00	11	2025-01-17 15:00:00	11
	A1K5DRI	2028-06-21 18:00:00	2028-06-21 02:00:00	-16	2028-06-21 10:00:00	-8	2028-06-21 23:00:00	5	2028-06-21 18:00:00	0	2028-06-21 03:00:00	-15	2028-06-10 15:00:00	-267	2028-06-21 15:00:00	-3	2028-06-21 18:00:00	0	2028-06-21 03:00:00	-15	2028-06-10 07:00:00	-275	2028-06-21 15:00:00	-3	2028-06-21 10:00:00	-8	2028-06-21 10:00:00	-8	2028-06-21 08:00:00	-10	2028-06-21 15:00:00	-3	2028-06-10 15:00:00	-267	2028-06-21 10:00:00	-8
	AAXAA7Z	2023-04-14	2023-04-14 05:00:00	5	2023-04-11 07:00:00	-65	2023-04-06 16:00:00	-176	2023-04-13 16:00:00	-8	2023-04-13 21:00:00	-3	2023-04-11 14:00:00	-58	2023-04-06 07:00:00	-185	2023-04-13 16:00:00	-8	2023-04-13 21:00:00	-3	2023-04-11 06:00:00	-66	2023-04-06 03:00:00	-189	2023-04-12 12:00:00	-36	2023-03-28 22:00:00	-386	2023-04-11 05:00:00	-67	2023-03-31 02:00:00	-334	2023-03-31 16:00:00	-320	2023-03-30 12:00:00	-348
	AYWIEKR		2023-03-17		2023-04-02 20:00:00		2023-03-31 06:00:00		2023-04-04 22:00:00				2023-03-24 12:00:00		2023-03-24 12:00:00		2023-04-04 22:00:00				2023-04-02		2023-03-24 06:00:00		2023-03-17 03:00:00				2023-04-03				2023-03-24 11:00:00		2023-03-17 07:00:00
	AA2KP1S										2024-12-17 05:00:00								2024-12-17 05:00:00		2025-01-01 05:00:00		2025-01-01 05:00:00
	A4E0D03		2028-05-10 10:00:00						2028-05-06 19:00:00				2028-04-25 07:00:00				2028-05-06 19:00:00				2028-04-24 21:00:00		2028-04-24 21:00:00				2028-05-07 19:00:00		2028-05-06 19:00:00						2028-04-24 21:00:00
	AZIK4ZA
	A0NVTRV						2023-11-25 04:00:00								2023-11-26 01:00:00								2023-11-25 09:00:00								2023-11-27 04:00:00		2023-11-26 01:00:00		2023-11-24 01:00:00
	AV2GF3B						2026-01-26 05:00:00								2026-01-26 05:00:00								2026-01-26 06:00:00
	AIFDJZB				2023-11-02 06:00:00		2023-11-01 07:00:00				2023-10-17 01:00:00		2023-11-01 06:00:00		2023-11-01 06:00:00				2023-10-17 01:00:00		2023-11-01 04:00:00		2023-11-01 02:00:00		2023-10-17 01:00:00		2023-10-17 01:00:00		2023-10-17		2023-11-06 15:00:00		2023-11-06 01:00:00		2023-11-05 21:00:00
	ASFODQR	2024-08-07 02:00:00	2024-08-11 09:00:00	103	2024-08-06 22:00:00	-4	2024-08-06 21:00:00	-5	2024-08-06 08:00:00	-18	2024-08-10 16:00:00	86	2024-08-06 09:00:00	-17	2024-08-06 09:00:00	-17	2024-08-06 08:00:00	-18	2024-08-10 16:00:00	86	2024-08-06 07:00:00	-19	2024-08-06 05:00:00	-21	2024-08-06	-26	2024-08-06	-26	2024-08-05 18:00:00	-32	2024-08-06 22:00:00	-4	2024-08-06 11:00:00	-15	2024-08-06 07:00:00	-19
	A4G0044	2027-03-05 16:00:00	2027-03-05 03:00:00	-13	2027-03-04 20:00:00	-20	2027-03-04 18:00:00	-22	2027-03-04 21:00:00	-19	2027-02-23 01:00:00	-255	2027-03-05 15:00:00	-1	2027-03-05 15:00:00	-1	2027-03-04 21:00:00	-19	2027-02-23 01:00:00	-255	2027-03-05 15:00:00	-1	2027-03-04 18:00:00	-22	2027-03-05 16:00:00	0	2027-03-05 16:00:00	0	2027-03-04 20:00:00	-20	2027-03-05 16:00:00	0	2027-03-05 15:00:00	-1	2027-03-05 15:00:00	-1
	A1ZJ41O				2027-07-31		2027-07-31 14:00:00						2027-07-31		2027-07-31 14:00:00						2027-07-30 20:00:00		2027-07-31 15:00:00		2027-08-03 07:00:00		2027-08-03 04:00:00		2027-08-02 02:00:00		2027-07-31 14:00:00		2027-07-31 15:00:00		2027-07-31 15:00:00
	APGIB2T	2023-05-18 01:00:00	2023-05-03 06:00:00	-355			2023-05-18 02:00:00	1	2023-05-18	-1	2023-05-09 02:00:00	-215			2023-05-20 03:00:00	50	2023-05-18	-1	2023-05-09 02:00:00	-215			2023-05-20 02:00:00	49	2023-05-18 02:00:00	1	2023-05-18	-1	2023-05-18	-1	2023-05-20 03:00:00	50
	A7EM0B6	2023-12-22 23:00:00	2023-12-04	-455	2023-12-13 06:00:00	-233	2023-12-13 06:00:00	-233	2023-12-15 05:00:00	-186	2023-12-04	-455	2023-12-13 10:00:00	-229	2023-12-13 03:00:00	-236	2023-12-15 05:00:00	-186	2023-12-04	-455	2023-12-12 09:00:00	-254	2023-12-12 10:00:00	-253	2023-12-15 21:00:00	-170	2023-12-15 02:00:00	-189	2023-12-15 02:00:00	-189	2023-12-13 06:00:00	-233	2023-12-13 08:00:00	-231	2023-12-12 10:00:00	-253
	ATHKM6V		2024-02-23 05:00:00				2024-03-04 14:00:00				2024-02-19 14:00:00				2024-02-29 09:00:00				2024-02-19 14:00:00		2024-02-29 09:00:00		2024-02-29 07:00:00		2024-02-29		2024-02-29 03:00:00		2024-02-29 07:00:00		2024-02-29 08:00:00		2024-02-29 03:00:00		2024-02-29 03:00:00
	A3OU183	2024-11-06 11:00:00	2024-11-06 11:00:00	0			2024-11-08 14:00:00	51	2024-11-06 11:00:00	0	2024-11-06 11:00:00	0			2024-11-08 14:00:00	51	2024-11-06 11:00:00	0	2024-11-06 11:00:00	0			2024-11-06 12:00:00	1	2024-11-13 16:00:00	173	2024-11-06 11:00:00	0	2024-11-06 11:00:00	0	2024-11-08 14:00:00	51	2024-11-08 13:00:00	50	2024-11-06 12:00:00	1
	AMV7EQF	2027-05-14 02:00:00			2027-05-12 20:00:00	-30	2027-05-03 08:00:00	-258	2027-05-13 04:00:00	-22	2027-05-14 06:00:00	4	2027-05-12 19:00:00	-31	2027-05-03 08:00:00	-258	2027-05-13 04:00:00	-22	2027-05-14 06:00:00	4	2027-05-12 19:00:00	-31	2027-04-25 06:00:00	-452			2027-05-13 06:00:00	-20	2027-05-13 04:00:00	-22	2027-05-12 19:00:00	-31	2027-05-03 08:00:00	-258	2027-05-03 04:00:00	-262
	AX6281V	2024-03-18 22:00:00	2024-03-18 11:00:00	-11	2024-03-05 18:00:00	-316	2024-03-05 18:00:00	-316	2024-03-19	2	2024-03-18	-22	2024-03-05 17:00:00	-317	2024-03-05 17:00:00	-317	2024-03-19	2	2024-03-18	-22	2024-03-05 17:00:00	-317	2024-03-05 14:00:00	-320	2024-03-19 11:00:00	13	2024-03-18 22:00:00	0	2024-03-17 21:00:00	-25	2024-03-05 18:00:00	-316	2024-03-05 17:00:00	-317	2024-03-05 17:00:00	-317
	AUY8KYW																								error
	AQC0L71		2028-05-30 02:00:00								2028-05-29 02:00:00								2028-05-29 02:00:00														2028-06-01 17:00:00
	AYEFCWQ				2025-06-19 04:00:00		2025-06-19 03:00:00						2025-06-18 20:00:00		2025-06-18 20:00:00						2025-06-18 18:00:00		2025-06-18 18:00:00								2025-06-19 05:00:00		2025-06-18 22:00:00		2025-06-18 19:00:00
	A36HR6Y
	AJMQUVV		2024-08-19 07:00:00		2024-08-17 01:00:00		2024-08-26 16:00:00		2024-08-21 04:00:00		2024-08-21 04:00:00		2024-08-26 03:00:00		2024-08-26 06:00:00		2024-08-21 04:00:00		2024-08-21 04:00:00		2024-08-17 03:00:00		2024-08-26		2024-08-19 09:00:00		2024-08-27 14:00:00		2024-08-27 15:00:00		2024-08-26 16:00:00		2024-08-26 05:00:00		2024-08-17 07:00:00
	AURCTAK
	AJ7TSV9
	AFPB8J2		2026-07-05 22:00:00		2026-07-01 15:00:00		2026-06-24 07:00:00		2026-07-02		2026-07-02 05:00:00		2026-07-01 13:00:00		2026-06-24 02:00:00		2026-07-02		2026-07-02 05:00:00		2026-06-23 17:00:00		2026-06-24 08:00:00				2026-07-04 02:00:00		2026-07-02 17:00:00		2026-06-24 07:00:00		2026-06-24 02:00:00		2026-06-24 08:00:00
		15	20	-892	17	-1119	24	-1819	19	-271	21	-950	18	-1366	24	-1558	19	-271	21	-950	21	-1555	26	-2184	20	-126	21	-651	22	-454	21	-1350	22	-1835	22	-1643
		1	14	14	16	11	21	15	14	15	14	15	17	11	20	15	14	15	15	15	20	12	24	15	12	14	15	15	21	15	11	14	11	13	9	13
				-63.7143		-101.727		-121.267		-18.0667		-63.3333		-124.182		-103.867		-18.0667		-63.3333		-129.583		-145.6		-9		-43.4		-30.2667		-96.4286		-141.154		-126.385

## Sheet: Table 4. Graph
	Participants of COVID-19 positive
		RHR-MD	RHR-OC-SVM	HROS-MD	HROS-OC-SVM					RHR-MD	RHR-OC-SVM	HROS-MD	HROS-OC-SVM
	K=400	49.82	39.99	43.41	53.11				K=400	3.21	2.97	2.03	2.5
	K=350	50.93	39.96	43.18	53.26				K=350	2.84	2.8	1.75	1.47
	K=300	52.01	40.36	43.73	51.1				K=300	2.7	2.37	1.47	1.47
	Participants of non-COVID-19
		RHR-MD	RHR-OC-SVM	HROS-MD	HROS-OC-SVM					RHR-MD	RHR-OC-SVM	HROS-MD	HROS-OC-SVM
	K=400	41.82	28.67	48.41	33.25				K=400	3.32	3.12	2.05	2.73
	K=350	38.63	29.57	42.56	32.29				K=350	3.1	2.81	1.98	1.61
	K=300	38.63	29.57	34.77	29.85				K=300	2.88	2.67	1.58	1.6

## Sheet: Table 5. OC-SVMparameter
				Gamma	0.05			0.1			0.15			0.2			0.25			0.3			0.35			0.4			0.45			0.5
				ParticipantID	outliers per participant	the time point of the first outlier occurrence	Time difference	outliers per participant	the time point of the first outlier occurrence	Time difference	outliers per participant	the time point of the first outlier occurrence	Time difference	outliers per participant	the time point of the first outlier occurrence	Time difference	outliers per participant	the time point of the first outlier occurrence	Time difference	outliers per participant	the time point of the first outlier occurrence	Time difference	outliers per participant	the time point of the first outlier occurrence	Time difference	outliers per participant	the time point of the first outlier occurrence	Time difference	outliers per participant	the time point of the first outlier occurrence	Time difference	outliers per participant	the time point of the first outlier occurrence	Time difference	Symptom date
			400	AJWW3IY	68	2024-08-02 14:00:00	6 days, 10:00:00	70	2024-08-02 14:00:00	6 days, 10:00:00	70	2024-08-02 14:00:00	6 days, 10:00:00	73	2024-08-02 13:00:00	6 days, 11:00:00	68	2024-08-02 14:00:00	6 days, 10:00:00	63	2024-08-01 17:00:00	7 days, 7:00:00	59	2024-08-01 17:00:00	7 days, 7:00:00	57	2024-08-01 17:00:00	7 days, 7:00:00	55	2024-08-01 17:00:00	7 days, 7:00:00	54	2024-08-01 17:00:00	7 days, 7:00:00	2024-08-09
				AOYM4KG	65	2023-08-26 08:00:00	20 days, 16:00:00	66	2023-08-26 08:00:00	20 days, 16:00:00	68	2023-08-26 09:00:00	20 days, 15:00:00	60	2023-08-29 17:00:00	17 days, 7:00:00	59	2023-08-29 17:00:00	17 days, 7:00:00	62	2023-08-29 17:00:00	17 days, 7:00:00	64	2023-08-29 17:00:00	17 days, 7:00:00	50	2023-08-28 20:00:00	18 days, 4:00:00	55	2023-08-29 02:00:00	17 days, 22:00:00	64	2023-08-27	20 days, 0:00:00	2023-09-16
				AKXN5ZZ	44	2028-02-16 01:00:00	3 days, 23:00:00	45	2028-02-16 01:00:00	3 days, 23:00:00	44	2028-02-16 01:00:00	3 days, 23:00:00	45	2028-02-16 01:00:00	3 days, 23:00:00	45	2028-02-16 01:00:00	3 days, 23:00:00	53	2028-02-01 23:00:00	18 days, 1:00:00	51	2028-02-01 19:00:00	18 days, 5:00:00	48	2028-02-01 23:00:00	18 days, 1:00:00	46	2028-02-01 23:00:00	18 days, 1:00:00	47	2028-02-01 23:00:00	18 days, 1:00:00	2028-02-20
				A0VFT1N	9	2023-11-10 10:00:00	2 days, 14:00:00	8	2023-11-10 16:00:00	2 days, 8:00:00	8	2023-11-10 16:00:00	2 days, 8:00:00	8	2023-11-10 16:00:00	2 days, 8:00:00	8	2023-11-10 16:00:00	2 days, 8:00:00	8	2023-11-10 16:00:00	2 days, 8:00:00	8	2023-11-10 15:00:00	2 days, 9:00:00	12	2023-11-11 05:00:00	1 day, 19:00:00	13	2023-11-11 05:00:00	1 day, 19:00:00	12	2023-11-11 05:00:00	1 day, 19:00:00	2023-11-13
				AS2MVDL	11	2025-03-04	3 days, 0:00:00	9	2025-03-04 12:00:00	2 days, 12:00:00	18	2025-02-14 06:00:00	20 days, 18:00:00	23	2025-02-14 06:00:00	20 days, 18:00:00	10	2025-02-15 13:00:00	19 days, 11:00:00	23	2025-02-14 20:00:00	20 days, 4:00:00	15	2025-02-14 19:00:00	20 days, 5:00:00	31	2025-02-14	21 days, 0:00:00	27	2025-02-14 06:00:00	20 days, 18:00:00	21	2025-02-14 06:00:00	20 days, 18:00:00	2025-03-07
				AHYIJDV	36	2025-01-17 02:00:00	2 days, 22:00:00	36	2025-01-17 02:00:00	2 days, 22:00:00	36	2025-01-17 02:00:00	2 days, 22:00:00	35	2025-01-17 02:00:00	2 days, 22:00:00	33	2025-01-17 04:00:00	2 days, 20:00:00	32	2025-01-17 04:00:00	2 days, 20:00:00	32	2025-01-17 02:00:00	2 days, 22:00:00	30	2025-01-17 04:00:00	2 days, 20:00:00	30	2025-01-17 04:00:00	2 days, 20:00:00	32	2025-01-17 04:00:00	2 days, 20:00:00	2025-01-20
				A1K5DRI	46	2028-06-21 15:00:00	3 days, 9:00:00	47	2028-06-21 15:00:00	3 days, 9:00:00	45	2028-06-21 02:00:00	3 days, 22:00:00	39	2028-06-21 01:00:00	3 days, 23:00:00	37	2028-06-20 23:00:00	4 days, 1:00:00	38	2028-06-22 23:00:00	2 days, 1:00:00	49	2028-06-23 13:00:00	1 day, 11:00:00	45	2028-06-11 01:00:00	13 days, 23:00:00	36	2028-06-13	12 days, 0:00:00	35	2028-06-13	12 days, 0:00:00	2028-06-25
				AAXAA7Z	11	2023-04-14 05:00:00	2 days, 19:00:00	11	2023-04-14 05:00:00	2 days, 19:00:00	11	2023-04-14 05:00:00	2 days, 19:00:00	11	2023-04-14 05:00:00	2 days, 19:00:00	16	2023-04-04 07:00:00	12 days, 17:00:00	19	2023-04-10 03:00:00	6 days, 21:00:00	20	2023-04-13 03:00:00	3 days, 21:00:00	23	2023-03-31 02:00:00	16 days, 22:00:00	23	2023-03-31 02:00:00	16 days, 22:00:00	23	2023-03-31 02:00:00	16 days, 22:00:00	2023-04-17
				AYWIEKR	2	2023-03-17	21 days, 0:00:00	2	2023-03-17	21 days, 0:00:00	3	2023-03-17	21 days, 0:00:00	3	2023-03-17	21 days, 0:00:00	3	2023-03-17	21 days, 0:00:00	3	2023-03-27	11 days, 0:00:00	3	2023-03-27	11 days, 0:00:00	3	2023-03-27	11 days, 0:00:00	17	2023-03-30	8 days, 0:00:00	16	2023-03-30	8 days, 0:00:00	2023-04-07
				AA2KP1S																															2025-01-06
				A4E0D03							3	2028-05-10 10:00:00	3 days, 14:00:00	1	2028-05-10 10:00:00	3 days, 14:00:00	2	2028-05-10 11:00:00	3 days, 13:00:00	3	2028-05-10 10:00:00	3 days, 14:00:00	3	2028-05-10 10:00:00	3 days, 14:00:00							4	2028-05-11 23:00:00	2 days, 1:00:00	2028-05-14
				AZIK4ZA																															2024-11-24
				A0NVTRV																															2023-12-06
				AV2GF3B																															2026-02-12
				AIFDJZB																															2023-11-07
				ASFODQR	53	2024-08-11 09:00:00	9 days, 15:00:00	54	2024-08-11 05:00:00	9 days, 19:00:00	52	2024-08-11 09:00:00	9 days, 15:00:00	46	2024-08-12 07:00:00	8 days, 17:00:00	43	2024-08-12 08:00:00	8 days, 16:00:00	40	2024-08-12 08:00:00	8 days, 16:00:00	39	2024-08-12 08:00:00	8 days, 16:00:00	38	2024-08-12 08:00:00	8 days, 16:00:00	44	2024-08-15 14:00:00	5 days, 10:00:00	42	2024-08-19	2 days, 0:00:00	2024-08-21
				A4G0044	6	2027-03-05 17:00:00	1 day, 7:00:00	11	2027-02-17 03:00:00	17 days, 21:00:00	4	2027-03-05 03:00:00	1 day, 21:00:00	5	2027-03-04 15:00:00	2 days, 9:00:00	8	2027-02-22 01:00:00	12 days, 23:00:00	12	2027-02-22 05:00:00	12 days, 19:00:00	15	2027-02-14 01:00:00	20 days, 23:00:00	12	2027-02-21 21:00:00	13 days, 3:00:00	15	2027-02-19 20:00:00	15 days, 4:00:00	23	2027-02-21	14 days, 0:00:00	2027-03-07
				A1ZJ41O																															2027-08-06
				APGIB2T	3	2023-05-18 02:00:00	5 days, 22:00:00	3	2023-05-18 02:00:00	5 days, 22:00:00	8	2023-05-03 06:00:00	20 days, 18:00:00	8	2023-05-03 06:00:00	20 days, 18:00:00	6	2023-05-15 02:00:00	8 days, 22:00:00	7	2023-05-15 04:00:00	8 days, 20:00:00	5	2023-05-15 04:00:00	8 days, 20:00:00	6	2023-05-15 13:00:00	8 days, 11:00:00	12	2023-05-10 04:00:00	13 days, 20:00:00	1	2023-05-18 02:00:00	5 days, 22:00:00	2023-05-24
				A7EM0B6	87	2023-12-04	21 days, 0:00:00	87	2023-12-04	21 days, 0:00:00	87	2023-12-04	21 days, 0:00:00	85	2023-12-04	21 days, 0:00:00	84	2023-12-04	21 days, 0:00:00	79	2023-12-04 02:00:00	20 days, 22:00:00	75	2023-12-04 03:00:00	20 days, 21:00:00	73	2023-12-04 03:00:00	20 days, 21:00:00	71	2023-12-15 01:00:00	9 days, 23:00:00	69	2023-12-15 02:00:00	9 days, 22:00:00	2023-12-25
				ATHKM6V							3	2024-02-23 05:00:00	11 days, 19:00:00	4	2024-02-23 04:00:00	11 days, 20:00:00	4	2024-02-23 02:00:00	11 days, 22:00:00	4	2024-02-23 02:00:00	11 days, 22:00:00	5	2024-02-23 02:00:00	11 days, 22:00:00	5	2024-02-28 16:00:00	6 days, 8:00:00	14	2024-02-28 19:00:00	6 days, 5:00:00	7	2024-02-29	6 days, 0:00:00	2024-03-06
				A3OU183	22	2024-11-06 11:00:00	18 days, 13:00:00	22	2024-11-06 11:00:00	18 days, 13:00:00	22	2024-11-06 11:00:00	18 days, 13:00:00	26	2024-11-06 12:00:00	18 days, 12:00:00	26	2024-11-06 12:00:00	18 days, 12:00:00	27	2024-11-06 12:00:00	18 days, 12:00:00	27	2024-11-07 12:00:00	17 days, 12:00:00	27	2024-11-06 12:00:00	18 days, 12:00:00	26	2024-11-06 12:00:00	18 days, 12:00:00	24	2024-11-06 12:00:00	18 days, 12:00:00	2024-11-25
				AMV7EQF																															2027-05-15
				AX6281V	86	2024-03-18 11:00:00	7 days, 13:00:00	86	2024-03-18 11:00:00	7 days, 13:00:00	86	2024-03-18 11:00:00	7 days, 13:00:00	85	2024-03-18 11:00:00	7 days, 13:00:00	85	2024-03-18 11:00:00	7 days, 13:00:00	82	2024-03-18 11:00:00	7 days, 13:00:00	80	2024-03-18 12:00:00	7 days, 12:00:00	78	2024-03-25 15:00:00	9:00:00	75	2024-03-18 15:00:00	7 days, 9:00:00	72	2024-03-18 15:00:00	7 days, 9:00:00	2024-03-26
				AUY8KYW	error	error		error	error		error	error		error	error		error	error		error	error		error	error		error	error		error	error		error	error		NaT
				AQC0L71				2	2028-05-30 02:00:00	17 days, 22:00:00	1	2028-05-30 02:00:00	17 days, 22:00:00																			22	2028-06-16 07:00:00	17:00:00	2028-06-17
				AYEFCWQ																															2025-07-07
				A36HR6Y																															2023-04-06
				AJMQUVV	29	2024-08-19 07:00:00	16 days, 17:00:00	29	2024-08-19 07:00:00	16 days, 17:00:00	29	2024-08-19 07:00:00	16 days, 17:00:00	30	2024-08-19 07:00:00	16 days, 17:00:00	30	2024-08-19 07:00:00	16 days, 17:00:00	32	2024-08-19 07:00:00	16 days, 17:00:00	29	2024-08-19 07:00:00	16 days, 17:00:00	29	2024-08-25 09:00:00	10 days, 15:00:00	27	2024-08-19 09:00:00	16 days, 15:00:00	26	2024-08-19 09:00:00	16 days, 15:00:00	2024-09-05
				AURCTAK	error	error		error	error		error	error		error	error		error	error		error	error		error	error		error	error		error	error		error	error		NaT
				AJ7TSV9	error	error		error	error		error	error		error	error		error	error		error	error		error	error		error	error		error	error		error	error		2025-01-28
				AFPB8J2	5	2026-07-05 20:00:00	8 days, 4:00:00	5	2026-07-05 20:00:00	8 days, 4:00:00	4	2026-07-05 22:00:00	8 days, 2:00:00	4	2026-07-05 22:00:00	8 days, 2:00:00	4	2026-07-05 22:00:00	8 days, 2:00:00	4	2026-07-05 22:00:00	8 days, 2:00:00				1	2026-07-13 02:00:00	22:00:00	1	2026-07-13 02:00:00	22:00:00	1	2026-07-13 02:00:00	22:00:00	2026-07-14
					34.2941		9 days, 3:31:45.882000	32.9444		10 days, 12:33:20	30.1		11 days, 2:33:00	31.1053		10 days, 13:18:56.842000	30.0526		10 days, 22:34:44.211000	31.1053		10 days, 19:28:25.263000	32.1667		11 days, 4:13:20	31.5556		11 days, 1:10:00	32.6111		11 days, 2:03:20	29.75		9 days, 13:57:00
			350	AJWW3IY	70	2024-08-02 09:00:00	6 days, 15:00:00	70	2024-08-02 09:00:00	6 days, 15:00:00	72	2024-08-02 09:00:00	6 days, 15:00:00	67	2024-08-02 08:00:00	6 days, 16:00:00	68	2024-08-02 09:00:00	6 days, 15:00:00	64	2024-08-02 15:00:00	6 days, 9:00:00	62	2024-08-02 14:00:00	6 days, 10:00:00	60	2024-08-02 13:00:00	6 days, 11:00:00	58	2024-08-02 13:00:00	6 days, 11:00:00	57	2024-08-03 13:00:00	5 days, 11:00:00	2024-08-09
				AOYM4KG	55	2023-08-29 16:00:00	17 days, 8:00:00	59	2023-08-29 16:00:00	17 days, 8:00:00	56	2023-08-29 16:00:00	17 days, 8:00:00	59	2023-08-29 16:00:00	17 days, 8:00:00	55	2023-08-29 16:00:00	17 days, 8:00:00	53	2023-08-29 17:00:00	17 days, 7:00:00	55	2023-08-29 17:00:00	17 days, 7:00:00	49	2023-08-30 01:00:00	16 days, 23:00:00	52	2023-08-30 03:00:00	16 days, 21:00:00	55	2023-08-30 03:00:00	16 days, 21:00:00	2023-09-16
				AKXN5ZZ	54	2028-02-03 23:00:00	16 days, 1:00:00	54	2028-02-03 23:00:00	16 days, 1:00:00	55	2028-02-03 23:00:00	16 days, 1:00:00	55	2028-02-03 23:00:00	16 days, 1:00:00	54	2028-02-03 23:00:00	16 days, 1:00:00	53	2028-02-01 22:00:00	18 days, 2:00:00	51	2028-02-01 22:00:00	18 days, 2:00:00	51	2028-02-01 22:00:00	18 days, 2:00:00	51	2028-02-01 22:00:00	18 days, 2:00:00	53	2028-02-01 22:00:00	18 days, 2:00:00	2028-02-20
				A0VFT1N	9	2023-11-10	3 days, 0:00:00	9	2023-11-10	3 days, 0:00:00	9	2023-11-10	3 days, 0:00:00	12	2023-11-12 05:00:00	19:00:00	14	2023-11-12 05:00:00	19:00:00	13	2023-11-12 05:00:00	19:00:00	14	2023-11-12 01:00:00	23:00:00	13	2023-11-12 01:00:00	23:00:00	14	2023-11-12 10:00:00	14:00:00	14	2023-10-25 10:00:00	18 days, 14:00:00	2023-11-13
				AS2MVDL	11	2025-03-03 23:00:00	3 days, 1:00:00	18	2025-02-26 06:00:00	8 days, 18:00:00	14	2025-02-27 21:00:00	7 days, 3:00:00	31	2025-02-15	20 days, 0:00:00	18	2025-02-14 03:00:00	20 days, 21:00:00	14	2025-02-14 01:00:00	20 days, 23:00:00	18	2025-02-14 01:00:00	20 days, 23:00:00	29	2025-02-15	20 days, 0:00:00	23	2025-02-15	20 days, 0:00:00	25	2025-02-15	20 days, 0:00:00	2025-03-07
				AHYIJDV	29	2025-01-16 06:00:00	3 days, 18:00:00	32	2025-01-16 06:00:00	3 days, 18:00:00	33	2025-01-16 06:00:00	3 days, 18:00:00	32	2025-01-16 06:00:00	3 days, 18:00:00	28	2025-01-16 09:00:00	3 days, 15:00:00	27	2025-01-16 09:00:00	3 days, 15:00:00	26	2025-01-16 09:00:00	3 days, 15:00:00	26	2025-01-16 09:00:00	3 days, 15:00:00	26	2025-01-16 09:00:00	3 days, 15:00:00	33	2025-01-16 16:00:00	3 days, 8:00:00	2025-01-20
				A1K5DRI	45	2028-06-21 13:00:00	3 days, 11:00:00	47	2028-06-21 10:00:00	3 days, 14:00:00	49	2028-06-21 03:00:00	3 days, 21:00:00	41	2028-06-22	3 days, 0:00:00	38	2028-06-22 02:00:00	2 days, 22:00:00	39	2028-06-22 03:00:00	2 days, 21:00:00	48	2028-06-22 05:00:00	2 days, 19:00:00	35	2028-06-22 05:00:00	2 days, 19:00:00	34	2028-06-22 11:00:00	2 days, 13:00:00	30	2028-06-21 07:00:00	3 days, 17:00:00	2028-06-25
				AAXAA7Z	10			10	2023-04-13 21:00:00	3 days, 3:00:00	10	2023-04-13 21:00:00	3 days, 3:00:00	10	2023-04-13 21:00:00	3 days, 3:00:00							18	2023-03-30 08:00:00	17 days, 16:00:00	18	2023-04-14 08:00:00	2 days, 16:00:00	19	2023-04-14 08:00:00	2 days, 16:00:00	20	2023-04-14 08:00:00	2 days, 16:00:00	2023-04-17
				AYWIEKR																															2023-04-07
				AA2KP1S							6	2024-12-17 05:00:00	19 days, 19:00:00	13	2024-12-18 08:00:00	18 days, 16:00:00	14	2024-12-18 06:00:00	18 days, 18:00:00	8	2024-12-18 05:00:00	18 days, 19:00:00	8	2024-12-18 05:00:00	18 days, 19:00:00	32	2024-12-18 05:00:00	18 days, 19:00:00	4	2024-12-19 02:00:00	17 days, 22:00:00				2025-01-06
				A4E0D03																															2028-05-14
				AZIK4ZA																															2024-11-24
				A0NVTRV																															2023-12-06
				AV2GF3B																															2026-02-12
				AIFDJZB	4	2023-10-17 01:00:00	20 days, 23:00:00	5	2023-10-17 01:00:00	20 days, 23:00:00	4	2023-10-17 01:00:00	20 days, 23:00:00	3	2023-10-17 02:00:00	20 days, 22:00:00	5	2023-10-17 02:00:00	20 days, 22:00:00	3	2023-10-17 02:00:00	20 days, 22:00:00	2	2023-10-24 01:00:00	13 days, 23:00:00				3	2023-10-19 02:00:00	18 days, 22:00:00	2	2023-10-19 03:00:00	18 days, 21:00:00	2023-11-07
				ASFODQR	50	2024-08-10 14:00:00	10 days, 10:00:00	50	2024-08-10 14:00:00	10 days, 10:00:00	52	2024-08-10 16:00:00	10 days, 8:00:00	45	2024-08-10 16:00:00	10 days, 8:00:00	43	2024-08-10 16:00:00	10 days, 8:00:00	42	2024-08-10 12:00:00	10 days, 12:00:00	40	2024-08-10 12:00:00	10 days, 12:00:00	40	2024-08-11 10:00:00	9 days, 14:00:00	38	2024-08-12 16:00:00	8 days, 8:00:00	43	2024-08-11 16:00:00	9 days, 8:00:00	2024-08-21
				A4G0044	7	2027-03-05 16:00:00	1 day, 8:00:00	8	2027-03-04 15:00:00	2 days, 9:00:00	11	2027-02-23 01:00:00	11 days, 23:00:00	9	2027-02-23 22:00:00	11 days, 2:00:00	8	2027-02-23 22:00:00	11 days, 2:00:00	10	2027-02-23 02:00:00	11 days, 22:00:00	12	2027-02-23 21:00:00	11 days, 3:00:00	20	2027-02-19 17:00:00	15 days, 7:00:00	17	2027-02-23 20:00:00	11 days, 4:00:00	26	2027-02-25 19:00:00	9 days, 5:00:00	2027-03-07
				A1ZJ41O																															2027-08-06
				APGIB2T	5	2023-05-18 01:00:00	5 days, 23:00:00	5	2023-05-18 01:00:00	5 days, 23:00:00	10	2023-05-09 02:00:00	14 days, 22:00:00	6	2023-05-15 01:00:00	8 days, 23:00:00	4	2023-05-15 07:00:00	8 days, 17:00:00	5	2023-05-15 07:00:00	8 days, 17:00:00	8	2023-05-15 07:00:00	8 days, 17:00:00	37	2023-05-15 05:00:00	8 days, 19:00:00	8	2023-05-16 20:00:00	7 days, 4:00:00	5	2023-05-16 03:00:00	7 days, 21:00:00	2023-05-24
				A7EM0B6	84	2023-12-04	21 days, 0:00:00	84	2023-12-04	21 days, 0:00:00	83	2023-12-04	21 days, 0:00:00	83	2023-12-04	21 days, 0:00:00	82	2023-12-05	20 days, 0:00:00	78	2023-12-04	21 days, 0:00:00	76	2023-12-04	21 days, 0:00:00	74	2023-12-04	21 days, 0:00:00	72	2023-12-04	21 days, 0:00:00	70	2023-12-04	21 days, 0:00:00	2023-12-25
				ATHKM6V							5	2024-02-19 14:00:00	15 days, 10:00:00	4	2024-02-23	12 days, 0:00:00	6	2024-02-22 22:00:00	12 days, 2:00:00	8	2024-02-22 20:00:00	12 days, 4:00:00	12	2024-02-22 18:00:00	12 days, 6:00:00	8	2024-02-23 14:00:00	11 days, 10:00:00	7	2024-02-22 01:00:00	12 days, 23:00:00	8	2024-02-26	9 days, 0:00:00	2024-03-06
				A3OU183	22	2024-11-06 11:00:00	18 days, 13:00:00	22	2024-11-06 11:00:00	18 days, 13:00:00	22	2024-11-06 11:00:00	18 days, 13:00:00	24	2024-11-06 11:00:00	18 days, 13:00:00	26	2024-11-06 11:00:00	18 days, 13:00:00	26	2024-11-06 11:00:00	18 days, 13:00:00	25	2024-11-06 11:00:00	18 days, 13:00:00	27	2024-11-06 11:00:00	18 days, 13:00:00	27	2024-11-06 11:00:00	18 days, 13:00:00	21	2024-11-06 12:00:00	18 days, 12:00:00	2024-11-25
				AMV7EQF	5	2027-05-14 06:00:00	18:00:00	5	2027-05-14 06:00:00	18:00:00	5	2027-05-14 06:00:00	18:00:00	5	2027-05-14 06:00:00	18:00:00	3	2027-05-14 06:00:00	18:00:00	3	2027-05-14 06:00:00	18:00:00	3	2027-05-14 06:00:00	18:00:00	3	2027-05-14 06:00:00	18:00:00	3	2027-05-14 06:00:00	18:00:00	3	2027-05-14 06:00:00	18:00:00	2027-05-15
				AX6281V	82	2024-03-18	8 days, 0:00:00	81	2024-03-18	8 days, 0:00:00	81	2024-03-18	8 days, 0:00:00	81	2024-03-18	8 days, 0:00:00	81	2024-03-18	8 days, 0:00:00	75	2024-03-21 21:00:00	4 days, 3:00:00	74	2024-03-18 21:00:00	7 days, 3:00:00	73	2024-03-18 21:00:00	7 days, 3:00:00	71	2024-03-18 21:00:00	7 days, 3:00:00	69	2024-03-18 21:00:00	7 days, 3:00:00	2024-03-26
				AUY8KYW	error	error		error	error		error	error		error	error		error	error		error	error		error	error		error	error		error	error		error	error		NaT
				AQC0L71	7	2028-05-29 02:00:00	18 days, 22:00:00	7	2028-05-29 02:00:00	18 days, 22:00:00	7	2028-05-29 02:00:00	18 days, 22:00:00	3															19	2028-06-01 05:00:00	15 days, 19:00:00	8	2028-05-31 05:00:00	16 days, 19:00:00	2028-06-17
				AYEFCWQ																															2025-07-07
				A36HR6Y																															2023-04-06
				AJMQUVV	25	2024-08-21 04:00:00	14 days, 20:00:00	25	2024-08-21 04:00:00	14 days, 20:00:00	25	2024-08-21 04:00:00	14 days, 20:00:00	25	2024-08-21 04:00:00	14 days, 20:00:00	26	2024-08-21 04:00:00	14 days, 20:00:00	27	2024-08-21 04:00:00	14 days, 20:00:00	28	2024-08-21 04:00:00	14 days, 20:00:00	27	2024-08-21 04:00:00	14 days, 20:00:00	27	2024-08-21 04:00:00	14 days, 20:00:00	27	2024-08-21 04:00:00	14 days, 20:00:00	2024-09-05
				AURCTAK	error	error		error	error		error	error		error	error		error	error		error	error		error	error		error	error		error	error		error	error		NaT
				AJ7TSV9	error	error		error	error		error	error		error	error		error	error		error	error		error	error		error	error		error	error		error	error		2025-01-28
				AFPB8J2	13	2026-07-02 05:00:00	11 days, 19:00:00	12	2026-07-02 05:00:00	11 days, 19:00:00	12	2026-07-02 05:00:00	11 days, 19:00:00	12	2026-07-02 05:00:00	11 days, 19:00:00	12	2026-07-02 05:00:00	11 days, 19:00:00	10	2026-07-03 21:00:00	10 days, 3:00:00	8	2026-07-03 21:00:00	10 days, 3:00:00	8	2026-07-03 21:00:00	10 days, 3:00:00	8	2026-07-03 21:00:00	10 days, 3:00:00	7	2026-07-03 21:00:00	10 days, 3:00:00	2026-07-14
					30.8947		10 days, 7:40:00	31.7368		10 days, 7:15:47.368000	29.5714		11 days, 19:31:25.714000	29.5238		11 days, 9:06:00	30.7895		11 days, 18:56:50.526000	29.3684		11 days, 16:53:41.053000	29.4		11 days, 18:36:00	33.1579		10 days, 22:28:25.263000	27.6667		11 days, 5:05:42.857000	28.8		11 days, 14:33:00
			300	AJWW3IY	72	2024-08-02 22:00:00	6 days, 2:00:00	74	2024-08-02 22:00:00	6 days, 2:00:00	72	2024-08-02 09:00:00	6 days, 15:00:00	75	2024-08-02 22:00:00	6 days, 2:00:00	70	2024-08-02 12:00:00	6 days, 12:00:00	66	2024-08-02 11:00:00	6 days, 13:00:00	62	2024-08-02 11:00:00	6 days, 13:00:00	60	2024-08-02 11:00:00	6 days, 13:00:00	60	2024-08-02 10:00:00	6 days, 14:00:00	58	2024-08-02 10:00:00	6 days, 14:00:00	2024-08-09
				AOYM4KG	52	2023-08-29 16:00:00	17 days, 8:00:00	52	2023-08-29 16:00:00	17 days, 8:00:00	56	2023-08-29 16:00:00	17 days, 8:00:00	52	2023-08-29 16:00:00	17 days, 8:00:00	55	2023-08-29 14:00:00	17 days, 10:00:00	51	2023-08-29 14:00:00	17 days, 10:00:00	44	2023-08-29 17:00:00	17 days, 7:00:00	42	2023-08-29 17:00:00	17 days, 7:00:00	44	2023-08-29 03:00:00	17 days, 21:00:00	51	2023-08-29	18 days, 0:00:00	2023-09-16
				AKXN5ZZ	69	2028-02-03 01:00:00	16 days, 23:00:00	69	2028-02-03 01:00:00	16 days, 23:00:00	55	2028-02-03 23:00:00	16 days, 1:00:00	69	2028-02-03 01:00:00	16 days, 23:00:00	70	2028-02-03 01:00:00	16 days, 23:00:00	73	2028-02-01 20:00:00	18 days, 4:00:00	70	2028-02-01 20:00:00	18 days, 4:00:00	69	2028-02-01 20:00:00	18 days, 4:00:00	67	2028-02-01 20:00:00	18 days, 4:00:00	64	2028-02-01 20:00:00	18 days, 4:00:00	2028-02-20
				A0VFT1N	12	2023-11-10 23:00:00	2 days, 1:00:00	12	2023-11-10 23:00:00	2 days, 1:00:00	9	2023-11-10	3 days, 0:00:00	6	2023-11-10 15:00:00	2 days, 9:00:00	7	2023-11-10 01:00:00	2 days, 23:00:00	7	2023-11-10 01:00:00	2 days, 23:00:00	6	2023-11-10 01:00:00	2 days, 23:00:00	6	2023-11-10 01:00:00	2 days, 23:00:00	6	2023-11-10 01:00:00	2 days, 23:00:00	5	2023-11-10 01:00:00	2 days, 23:00:00	2023-11-13
				AS2MVDL	11	2025-03-03 22:00:00	3 days, 2:00:00	18	2025-02-15 17:00:00	19 days, 7:00:00	14	2025-02-27 21:00:00	7 days, 3:00:00	15	2025-02-27 17:00:00	7 days, 7:00:00	12	2025-02-27 20:00:00	7 days, 4:00:00	12	2025-02-27 22:00:00	7 days, 2:00:00	9	2025-02-27 01:00:00	7 days, 23:00:00	7	2025-02-27 01:00:00	7 days, 23:00:00	11	2025-02-27 05:00:00	7 days, 19:00:00	9	2025-02-17 03:00:00	17 days, 21:00:00	2025-03-07
				AHYIJDV	36	2025-01-16 06:00:00	3 days, 18:00:00	34	2025-01-16 06:00:00	3 days, 18:00:00	33	2025-01-16 06:00:00	3 days, 18:00:00	31	2025-01-16 02:00:00	3 days, 22:00:00	26	2025-01-16 03:00:00	3 days, 21:00:00	24	2025-01-16 03:00:00	3 days, 21:00:00	23	2025-01-16 03:00:00	3 days, 21:00:00	23	2025-01-16 03:00:00	3 days, 21:00:00	23	2025-01-16 03:00:00	3 days, 21:00:00	22	2025-01-16 03:00:00	3 days, 21:00:00	2025-01-20
				A1K5DRI	44	2028-06-21 09:00:00	3 days, 15:00:00	44	2028-06-21 09:00:00	3 days, 15:00:00	49	2028-06-21 03:00:00	3 days, 21:00:00	42	2028-06-21	4 days, 0:00:00	38	2028-06-21 23:00:00	3 days, 1:00:00	39	2028-06-21	4 days, 0:00:00	36	2028-06-21 15:00:00	3 days, 9:00:00	48	2028-06-21	4 days, 0:00:00	48	2028-06-21 16:00:00	3 days, 8:00:00	38	2028-06-21 07:00:00	3 days, 17:00:00	2028-06-25
				AAXAA7Z	17	2023-04-15 16:00:00	1 day, 8:00:00	17	2023-04-15 16:00:00	1 day, 8:00:00	10	2023-04-13 21:00:00	3 days, 3:00:00	7	2023-04-15 16:00:00	1 day, 8:00:00	11	2023-04-15 08:00:00	1 day, 16:00:00	8	2023-04-15 08:00:00	1 day, 16:00:00	9	2023-04-15 08:00:00	1 day, 16:00:00	9	2023-04-15 08:00:00	1 day, 16:00:00	10	2023-04-15 08:00:00	1 day, 16:00:00	10	2023-04-15 08:00:00	1 day, 16:00:00	2023-04-17
				AYWIEKR																															2023-04-07
				AA2KP1S							6	2024-12-17 05:00:00	19 days, 19:00:00	5	2024-12-17 03:00:00	19 days, 21:00:00	7	2024-12-17 02:00:00	19 days, 22:00:00	10	2024-12-17 02:00:00	19 days, 22:00:00	16	2024-12-17 01:00:00	19 days, 23:00:00	17	2024-12-20 08:00:00	16 days, 16:00:00							2025-01-06
				A4E0D03																															2028-05-14
				AZIK4ZA																															2024-11-24
				A0NVTRV																															2023-12-06
				AV2GF3B																															2026-02-12
				AIFDJZB	3	2023-11-06 04:00:00	20:00:00	3	2023-11-06 04:00:00	20:00:00	4	2023-10-17 01:00:00	20 days, 23:00:00	2	2023-10-26 06:00:00	11 days, 18:00:00	2	2023-10-28 06:00:00	9 days, 18:00:00	1	2023-11-05 23:00:00	1 day, 1:00:00	8	2023-10-23 04:00:00	14 days, 20:00:00	3	2023-10-21 05:00:00	16 days, 19:00:00	1	2023-10-20 02:00:00	17 days, 22:00:00	6	2023-10-19 04:00:00	18 days, 20:00:00	2023-11-07
				ASFODQR	55	2024-08-10 06:00:00	10 days, 18:00:00	54	2024-08-10 17:00:00	10 days, 7:00:00	52	2024-08-10 16:00:00	10 days, 8:00:00	49	2024-08-10 03:00:00	10 days, 21:00:00	47	2024-08-10 03:00:00	10 days, 21:00:00	45	2024-08-10 03:00:00	10 days, 21:00:00	44	2024-08-10 03:00:00	10 days, 21:00:00	47	2024-08-10 03:00:00	10 days, 21:00:00	44	2024-08-10 03:00:00	10 days, 21:00:00	36	2024-08-10 16:00:00	10 days, 8:00:00	2024-08-21
				A4G0044	6	2027-03-05 16:00:00	1 day, 8:00:00	9	2027-02-22 20:00:00	12 days, 4:00:00	11	2027-02-23 01:00:00	11 days, 23:00:00	7	2027-02-22 04:00:00	12 days, 20:00:00	9	2027-02-22 04:00:00	12 days, 20:00:00	13	2027-02-22 18:00:00	12 days, 6:00:00	16	2027-02-22 01:00:00	12 days, 23:00:00	15	2027-02-22 07:00:00	12 days, 17:00:00	17	2027-02-22	13 days, 0:00:00	18	2027-02-22 23:00:00	12 days, 1:00:00	2027-03-07
				A1ZJ41O													0																		2027-08-06
				APGIB2T	5	2023-05-18	6 days, 0:00:00	5	2023-05-18	6 days, 0:00:00	10	2023-05-09 02:00:00	14 days, 22:00:00	6	2023-05-09 01:00:00	14 days, 23:00:00	7	2023-05-09 01:00:00	14 days, 23:00:00	6	2023-05-09 01:00:00	14 days, 23:00:00	5	2023-05-09 01:00:00	14 days, 23:00:00	8	2023-05-09 04:00:00	14 days, 20:00:00	6	2023-05-16 03:00:00	7 days, 21:00:00	8	2023-05-10 05:00:00	13 days, 19:00:00	2023-05-24
				A7EM0B6	79	2023-12-05 01:00:00	19 days, 23:00:00	79	2023-12-05 01:00:00	19 days, 23:00:00	83	2023-12-04	21 days, 0:00:00	79	2023-12-05 01:00:00	19 days, 23:00:00	78	2023-12-05 01:00:00	19 days, 23:00:00	74	2023-12-13 10:00:00	11 days, 14:00:00	70			68	2023-12-13 11:00:00	11 days, 13:00:00	68	2023-12-13 11:00:00	11 days, 13:00:00	67	2023-12-13 11:00:00	11 days, 13:00:00	2023-12-25
				ATHKM6V							5	2024-02-19 14:00:00	15 days, 10:00:00	7	2024-02-19 05:00:00	15 days, 19:00:00	4	2024-02-19 05:00:00	15 days, 19:00:00	7	2024-02-19 05:00:00	15 days, 19:00:00	9	2024-02-19 04:00:00	15 days, 20:00:00	10	2024-02-19	16 days, 0:00:00	8	2024-02-23 09:00:00	11 days, 15:00:00	7	2024-02-23 09:00:00	11 days, 15:00:00	2024-03-06
				A3OU183	23	2024-11-06 10:00:00	18 days, 14:00:00	23	2024-11-06 10:00:00	18 days, 14:00:00	22	2024-11-06 11:00:00	18 days, 13:00:00	26	2024-11-06 10:00:00	18 days, 14:00:00	28	2024-11-06 11:00:00	18 days, 13:00:00	28	2024-11-06 11:00:00	18 days, 13:00:00	28	2024-11-06 11:00:00	18 days, 13:00:00	28	2024-11-06 13:00:00	18 days, 11:00:00	36	2024-11-06 13:00:00	18 days, 11:00:00	24	2024-11-06 14:00:00	18 days, 10:00:00	2024-11-25
				AMV7EQF	6	2027-05-14	1 day, 0:00:00	6	2027-05-14	1 day, 0:00:00	5	2027-05-14 06:00:00	18:00:00	4	2027-05-13 22:00:00	1 day, 2:00:00	4	2027-05-13 22:00:00	1 day, 2:00:00	4	2027-05-13 22:00:00	1 day, 2:00:00	3	2027-05-13 22:00:00	1 day, 2:00:00	3	2027-05-13 22:00:00	1 day, 2:00:00	4	2027-05-13 22:00:00	1 day, 2:00:00	3	2027-05-13 03:00:00	1 day, 21:00:00	2027-05-15
				AX6281V	72	2024-03-17 21:00:00	8 days, 3:00:00	72	2024-03-17 21:00:00	8 days, 3:00:00	81	2024-03-18	8 days, 0:00:00	72	2024-03-17 21:00:00	8 days, 3:00:00	72	2024-03-17 21:00:00	8 days, 3:00:00	68	2024-03-17 21:00:00	8 days, 3:00:00	66	2024-03-17 21:00:00	8 days, 3:00:00	66	2024-03-17 23:00:00	8 days, 1:00:00	68	2024-03-17 23:00:00	8 days, 1:00:00	69	2024-03-17 23:00:00	8 days, 1:00:00	2024-03-26
				AUY8KYW	error	error		error	error		error	error		error	error		error	error		error	error		error	error		error	error		error	error		error	error		NaT
				AQC0L71	9	2028-05-28 01:00:00	19 days, 23:00:00	8	2028-05-28 01:00:00	19 days, 23:00:00	7	2028-05-29 02:00:00	18 days, 22:00:00	4	2028-05-28 02:00:00	19 days, 22:00:00	4	2028-05-28 02:00:00	19 days, 22:00:00	2	2028-05-29 02:00:00	18 days, 22:00:00	2	2028-05-29 02:00:00	18 days, 22:00:00	1	2028-05-29 02:00:00	18 days, 22:00:00				11	2028-05-31 02:00:00	16 days, 22:00:00	2028-06-17
				AYEFCWQ	0																														2025-07-07
				A36HR6Y	0																														2023-04-06
				AJMQUVV	33	2024-08-21 12:00:00	14 days, 12:00:00	33	2024-08-21 12:00:00	14 days, 12:00:00	25	2024-08-21 04:00:00	14 days, 20:00:00	33	2024-08-21 12:00:00	14 days, 12:00:00	33	2024-08-21 12:00:00	14 days, 12:00:00	31	2024-08-21 16:00:00	14 days, 8:00:00	28	2024-08-21 18:00:00	14 days, 6:00:00	25	2024-08-21 23:00:00	14 days, 1:00:00	24	2024-08-20 02:00:00	15 days, 22:00:00	23	2024-08-20 02:00:00	15 days, 22:00:00	2024-09-05
				AURCTAK	error	error		error	error		error	error		error	error		error	error		error	error		error	error		error	error		error	error		error	error		NaT
				AJ7TSV9	error	error		error	error		error	error		error	error		error	error		error	error		error	error		error	error		error	error		error	error		2025-01-28
				AFPB8J2	25	2026-07-03	11 days, 0:00:00	24	2026-07-03 02:00:00	10 days, 22:00:00	12	2026-07-02 05:00:00	11 days, 19:00:00	24	2026-07-03 02:00:00	10 days, 22:00:00	24	2026-07-03 02:00:00	10 days, 22:00:00	21	2026-07-03 03:00:00	10 days, 21:00:00	18	2026-07-03 23:00:00	10 days, 1:00:00	16	2026-07-03 23:00:00	10 days, 1:00:00	15	2026-07-03 23:00:00	10 days, 1:00:00	18	2026-07-03 23:00:00	10 days, 1:00:00	2026-07-14
					29.9524		8 days, 18:00:00	33.4737		10 days, 3:28:25.263000	29.5714		11 days, 19:31:25.714000	29.2857		11 days, 8:31:25.714000	27.6364		11 days, 6:34:17.143000	28.0952		10 days, 11:25:42.857000	27.2381		11 days, 2:39:00	27.1905		11 days, 1:40:00	29.4737		9 days, 22:15:47.368000	27.35		11 days, 2:39:00
						0.05	0.1	0.15	0.2	0.25	0.3	0.35	0.4	0.45	0.5
					k=400	34.3	32.94	30.1	31.11	30.05	31.11	32.17	31.56	32.61	29.75
					k=350	30.89	31.74	29.57	29.52	30.79	29.37	29.4	33.16	27.67	28.8
					k=300	29.95	33.47	29.57	29.29	27.64	28.1	27.24	27.19	29.47	27.35
						31.7133	32.7167	29.7467	29.9733	29.4933	29.5267	29.6033	30.6367	29.9167
						0.05	0.1	0.15	0.2	0.25	0.3	0.35	0.4	0.45	0.5
					k=400	219	252	283	253	262	259	268	265	266	229
					k=350	247	247	283	273	282	280	282	262	269	278
					k=300	210	243	283	272	270	251	266	265	238	266
			Results according to Nu and Gamma combination
			RHR/350		0.05	0.1	0.15	0.2	0.25	0.3	0.35	0.4	0.45	0.5
			0.1	outlier(normal)	38.1	39.79	40.36	43.84	42.91	42.5	42.17	44.78	43.19	42.9
				outlier(covid)	30.89	31.74	29.57	29.52	30.76	29.37	29.4	33.16	27.67	28.8
				time	247 hours	247 hours	283 hours	273 hours	282 hours	280 hours	282 hours	262 hours	269 hours	278 hours
			0.2	outlier(normal)	80.66	81.3	77.47	78.12	79.98	73.2	75.9	77.47	71.82	78.34
				outlier(covid)	41.09	42.48	43.43	39.92	38.84	38.28	38.84	38.44	37.73	37.38
				time	348 hours	353 hours	356 hours	337 hours	329 hours	330 hours	330 hours	330 hours	327 hours	327 hours
			0.3	outlier(normal)	111.5	109 days, 10:19:12	115.14	129.5	112.7	116.44	118.4	114.29	108.8	110.12
				outlier(covid)	50.29	51.11	57.16	55.78	51.95	53.48	52.3	50.89	49.48	49.53
				time	393 hours	399 hours	403 hours	400 hours	398 hours	402 hours	405 hours	393 hours	391 hours	391 hours
			0.4	outlier(normal)	152.1	159.8	153.14	141.7	158.8	158.6	160.1	155.7	158.33	151.68
				outlier(covid)	70.9	71.45	70.88	73.22	74.67	75.7	73.42	69.55	69.02	68.5
				time	439 horus	442 hours	435 hours	437 hours	443 hours	444 hours	437 hours	426 hours	426 hours	421 hours
			0.5	outlier(normal)	179.77	185.38	189.82	190.9	185.47	184.8	185.32	192.8	195.54	192.78
				outlier(covid)	87	86.9	87.12	83.44	84.56	84.5	83.1	81.3	86.7	87.1
				time	459 hours	459 hours	459 hours	457 hours	457 hours	457 hours	456 hours	454 hours	460 hours	460 hours

## Sheet: Table 6. Comparison3method
		Comparison between 3 methods (MD, OC-SVM, Isolation Forest (Iso-Forest))
			400						350						300
			RHR-MD	RHR-Iso-Forest	RHR-OC-SVM	HROS-MD	HROS-Iso-Forest	HROS-OC-SVM	RHR-MD	RHR-Iso-Forest	RHR-OC-SVM	HROS-MD	HROS-Iso-Forest	HROS-OC-SVM	RHR-MD	RHR-Iso-Forest	RHR-OC-SVM	HROS-MD	HROS-Iso-Forest	HROS-OC-SVM
		Relative detection accuracy	0.662	0.699	0.851	0.734	0.605	0.949	0.84	0.745	0.888	0.772	0.637	0.953	0.838	0.774	0.875	0.871	0.701	0.992
		The number of outliers(COVID-19 Positive)	41.87	29.26	28.67	48.41	36.67	33.25	38.63	29.48	29.57	42.56	36.55	32.29	38.63	27.95	29.57	34.77	32.05	29.85
		Early detection time	170 hours	225 hours	266 hours	264 hours	259 hours	276 hours	194 hours	215 hours	283 hours	290 hours	297 hours	276 hours	194 hours	204 hours	283 hours	283 hours	313 hours	302 hours
		The minimum training periods	79 hours	74 hours	74 hours	49 hours	47 hours	65 hours	86 hours	68 hours	67 hours	47 hours	38 hours	38 hours	69 hours	68 hours	64 hours	38 hours	38 hours	38 hours
		The number of outliers(COVID-19 Negative)	49.82	41.86	39.99	43.41	51.49	53.11	59.93	43.42	39.96	43.18	50.85	53.26	52.01	42.88	40.36	43.73	50.19	51.1
		Comparison between 3 methods Figure (MD, OC-SVM, Isolation Forest (Iso-Forest))

## Sheet: Table 7. Isolatio Forest Resuls
											Comparison between MD-MCD, Isolation Forest, and OC-SVM
											Model-Method	RHR-MD	RHR-Iso-Forest	RHR-Iso-Forest	RHR-OC-SVM	HROS-MD	RHR-Iso-Forest	HROS-Iso-Forest	HROS-OC-SVM
											Hyper-params Comparison Aspects	0.1	0.1	auto	nu=0.1, gamma=0.15	0.1	0.1	auto	nu=0.1, gamma=0.15
		Comparison by RHR-IsoFrest-350 Criteria contamination parameter									Relative detection accuracy	0.662	74.5%%	0.732	0.888	0.734	0.637	0.6951	0.953
											The number of outliers (COVID-19 Positive)	41.87	29.48	32.11	29.57	48.41	36.55	56.55	32.29
		RHR-IsoFrest-350	auto	0.1	0.2	0.3	0.4	0.5			Early detection time	7 day 2 hours (170 hours)	8 day 23 hours (215hours)	9 day 11 hours (227hours)	11 day 19 hours (283 hours)	11 day (264 hours)	12 day 9 hours (297 hours)	15 day 22 hours (382 hours)	11 day 12 hours (276 hours)
		The number of outliers(COVID-19 Negative)	51.78	43.42	85.66	127.67	165.79	191.89
		The number of outliers(COVID-19 Positive)	32.11	29.47	44.4	56.2	68.77	82.27			The minimum training time	3 day 7 hours (79 hours)	2 day 20 hours (68 hours)	2 day 20 hours (68 hours)	2 day 7 hours (55 hours)	2 day 8 hours (56 hours)	1 day 14 hours (38 hours)	1 day 14 hours (38hours)	1 day 14 hours (38hours)
		Early detection time	227.45	215	327.25	377.88	405.85	426.92
											The number of outliers (COVID-19 Negative)	49.82	43.42	51.78	39.96	43.41	50.85	65.26	53.26
